# Supplementary material for: LncCE: Landscape of Cellularly-elevated lncRNAs in Single Cells Across Normal and Cancer Tissues
Source: Genomics Proteomics Bioinformatics. 2025 Aug 20;23(4):qzaf069. doi: 10.1093/gpbjnl/qzaf069 (PMC12558386; doi:10.1093/gpbjnl/qzaf069)
Supplement: qzaf069_Supplementary_Data [file qzaf069_supplementary_data.zip]

Archive with 11 entries (11 files):
- Table S4.xlsx
- Figure S1.pptx
- Figure S2.pptx
- Figure S3.pptx
- Figure S4.pptx
- Figure S5.pptx
- File S1.docx
- supplementary material captions.docx
- Table S1.xlsx
- Table S2.xlsx
- Table S3.xlsx
