# Supplementary material for: LncCE: Landscape of Cellularly-elevated lncRNAs in Single Cells Across Normal and Cancer Tissues
Source: Genomics Proteomics Bioinformatics. 2025 Aug 20;23(4):qzaf069. doi: 10.1093/gpbjnl/qzaf069 (PMC12558386; doi:10.1093/gpbjnl/qzaf069)
Supplement: qzaf069_Supplementary_Data [file qzaf069_supplementary_data.zip › Table S1.xlsx]

## Sheet: Sheet1
Table S1 The information of all datasets
Note: AEL, acute erythroid leukemia; ALL, acute lymphoblastic leukemia; AML, acute myeloid leukemia; BCC, basal cell carcinoma; BLCA, bladder cancer; BRCA, breast cancer; CHOL, cholangiocarcinoma; CLL, chronic lymphocytic leukemia; COAD, colon adenocarcinoma; CRC, colorectal cancer; GBM, glioblastoma; GLI, glioma; HNSCC, head and neck squamous cell carcinoma; KIRC, kidney renal clear cell carcino…
Dataset ID	#Patients	#Cells	Platform	PMID
AEL_GSE142213	2	3994	10X Genomics	32330454
ALL_GSE132509	11	37936	10X Genomics	32415257
AML_GSE116256	21	41090	Smart-seq2	30827681
BCC_GSE123813	11	53030	10X Genomics	31359002
BLCA_GSE145137	3	2075	10X Genomics	32460812
BRCA_GSE110686	2	2731	10X Genomics	29942092
BRCA_GSE114727_10X	3	27602	10X Genomics	29961579
BRCA_GSE114727_inDrop	8	3864	inDrop	29961579
BRCA_GSE143423	2	4375	10X Genomics	None
BRCA_GSE75688	11	515	Smart-seq2	28474673
CHOL_GSE125449	10	3144	10X Genomics	31588021
CLL_GSE111014	4	13417	10X Genomics	31996669
CLL_GSE125881	4	55795	10X Genomics	31924795
COAD_GSE146771	10	10468	Smart-seq2	32302573
CRC_GSE108989	12	4880	Smart-seq2	30479382
CRC_GSE132257	2	18409	10X Genomics	32451460
CRC_GSE132465	23	63689	10X Genomics	32451460
CRC_GSE136394	5	29937	10X Genomics	31484655
CRC_GSE139555	2	5234	10X Genomics	32103181
CRC_GSE144735	6	27414	10X Genomics	32451460
GBM_GSE84465	4	3567	Smart-seq2	29091775
GLI_GSE102130	6	4058	Smart-seq2	29674595
GLI_GSE103224	8	17185	Microwell	30041684
GLI_GSE138794	9	18458	10X Genomics	31554641
GLI_GSE139448	3	13469	10X Genomics	32004492
GLI_GSE141982	2	6947	10X Genomics	32105316
GLI_GSE148842	7	15225	Microwell	33975634
GLI_GSE70630	6	4347	Smart-seq2	27806376
GLI_GSE89567	10	6341	Smart-seq2	28360267
HNSCC_GSE103322	18	5902	Smart-seq2	29198524
HNSCC_GSE139324	26	52454	10X Genomics	31924475
KIRC_GSE111360	2	13667	10X Genomics	30550791
KIRC_GSE139555	3	13386	10X Genomics	32103181
KIRC_GSE145281	4	10679	10X Genomics	32405063
LICA_GSE125449	9	9946	10X Genomics	31588021
LIHC_GSE140228_10X	5	13866	10X Genomics	31675496
LIHC_GSE140228_smart	6	2502	Smart-seq2	31675496
LIHC_GSE98638	6	2033	Smart-seq2	28622514
MCC_GSE117988	1	18396	10X Genomics	30250229
MCC_GSE118056	1	11071	10X Genomics	30250229
MEL_GSE115978	32	7186	Smart-seq2	30388455
MEL_GSE72056	19	4645	Smart-seq2	27124452
MM_GSE117156	14	5845	MARS-seq	30523328
NET_GSE140312	1	3158	10X Genomics	32054662
NHL_GSE128531	9	9463	10X Genomics	31010835
NSCLC_EMTAB6149	5	40218	10X Genomics	29988129
NSCLC_GSE117570	4	11453	10X Genomics	31033233
NSCLC_GSE127465	7	31179	Smart-seq2	30979687
NSCLC_GSE139555	6	31078	10X Genomics	32103181
NSCLC_GSE143423	3	12193	10X Genomics	None
NSCLC_GSE150430	16	48584	10X Genomics	32686767
NSCLC_GSE99254	14	5751	Smart-seq2	29942094
OV_GSE115007	1	4476	10X Genomics	29967419
OV_GSE118828	9	1909	Smart-seq2	30383866
PAAD_CRA001160	35	57443	10X Genomics	31273297
PAAD_GSE111672	3	6122	inDrop	31932730
SCC_GSE123813	4	25008	10X Genomics	31359002
SKCM_GSE123139	25	32102	MARS-seq	30595452
SKCM_GSE139249	5	12736	10X Genomics	31801909
SKCM_GSE148190	3	15358	10X Genomics	32539073
UVM_GSE139829	11	103703	10X Genomics	31980621
EPN_GSE125969	26	18500	10X Genomics	32783945
CLL_GSE140819_scRNA	1	2562	10X Genomics	32405060
CLL_GSE140819_snRNA	1	2339	10X Genomics	32405060
GBM_GSE140819_scRNA	1	1077	10X Genomics	32405060
MEL_GSE140819_snRNA	2	8135	10X Genomics	32405060
MBC_GSE140819_snRNA	3	15633	10X Genomics	32405060
MBC_GSE140819_scRNA	4	15554	10X Genomics	32405060
NSCLC_GSE140819_scRNA	2	7909	10X Genomics	32405060
OV_GSE140819_scRNA	2	4066	10X Genomics	32405060
OV_GSE140819_snRNA	1	10493	10X Genomics	32405060
Pediatric-HGG_GSE140819_snRNA	1	3967	10X Genomics	32405060
Pediatric-NBM_GSE140819_snRNA	4	20171	10X Genomics	32405060
Pediatric-RMC_GSE140819_snRNA	2	8450	10X Genomics	32405060
Pediatric-SARC_GSE140819_snRNA	2	4317	10X Genomics	32405060
OV_EMTAB8107	5	45114	10X Genomics	32561858
BRCA_EMTAB8107	14	44024	10X Genomics	32561858
COAD_EMTAB8107	7	44684	10X Genomics	32561858
LUAD_and_LUSC_EMTAB8107	8	93575	10X Genomics	32561858
HCL-Adipose	1	1372	Microwell	32214235
HCL-Adrenal-Gland	2	23197	Microwell	32214235
HCL-Artery	1	9652	Microwell	32214235
HCL-Ascending-Colon	1	2026	Microwell	32214235
HCL-Bladder	2	4017	Microwell	32214235
HCL-Bone-Marrow	2	8704	Microwell	32214235
HCL-Bone-Marrow-CD34N	1	13765	Microwell	32214235
HCL-Bone-Marrow-CD34P	1	44914	Microwell	32214235
HCL-Brain_Lake	1	8531	Microwell	32214235
HCL-Cerebellum	1	7324	Microwell	32214235
HCL-Cervix	1	8096	Microwell	32214235
HCL-Duodenum	1	4681	Microwell	32214235
HCL-Epityphlon	1	4486	Microwell	32214235
HCL-Esophagus	2	11364	Microwell	32214235
HCL-Fallopian-Tube	1	6556	Microwell	32214235
HCL-Gall-Bladder	2	14800	Microwell	32214235
HCL-Heart	2	2786	Microwell	32214235
HCL-Ileum	1	3367	Microwell	32214235
HCL-JeJunum	1	5549	Microwell	32214235
HCL-Kidney	3	22692	Microwell	32214235
HCL-Liver	3	10572	Microwell	32214235
HCL-Lung	3	23878	Microwell	32214235
HCL-Muscle	1	7775	Microwell	32214235
HCL-Omentum	3	12812	Microwell	32214235
HCL-Pancreas	1	9727	Microwell	32214235
HCL-Pancreas_Baron	1	8569	Microwell	32214235
HCL-Pancreas_Muraro	1	3051	Microwell	32214235
HCL-Pancreas_Segerstolpe	1	2207	Microwell	32214235
HCL-Peripheral-Blood	4	17331	Microwell	32214235
HCL-Pleura	1	19695	Microwell	32214235
HCL-Prostate	1	2445	Microwell	32214235
HCL-Rectum	1	5718	Microwell	32214235
HCL-Sigmoid-Colon	1	3281	Microwell	32214235
HCL-Spleen	1	15806	Microwell	32214235
HCL-Stomach	3	14553	Microwell	32214235
HCL-Temporal-Lobe	1	9544	Microwell	32214235
HCL-Thyroid	2	12647	Microwell	32214235
HCL-Trachea	1	9949	Microwell	32214235
HCL-Transverse-Colon	2	16994	Microwell	32214235
HCL-Ureter	1	2390	Microwell	32214235
HCL-Uterus	1	7694	Microwell	32214235
HCL-Fetal-Adrenal-Gland	3	14416	Microwell	32214235
HCL-Fetal-Brain	4	13625	Microwell	32214235
HCL-Fetal-Brain_Zhong	1	2298	Microwell	32214235
HCL-Fetal-Calvaria	1	5129	Microwell	32214235
HCL-Fetal-Eyes	1	1880	Microwell	32214235
HCL-Fetal-Female-Gonad	2	6948	Microwell	32214235
HCL-Fetal-Gonad_Li	1	2087	Microwell	32214235
HCL-Fetal-Heart	2	7997	Microwell	32214235
HCL-Fetal-Intestine	5	23516	Microwell	32214235
HCL-Fetal-Kidney	4	22439	Microwell	32214235
HCL-Fetal-Liver	1	17929	Microwell	32214235
HCL-Fetal-Lung	2	9647	Microwell	32214235
HCL-Fetal-Male-Gonad	1	3358	Microwell	32214235
HCL-Fetal-Mid-Brain_LaManno	1	1695	Microwell	32214235
HCL-Fetal-Pancreas	3	18746	Microwell	32214235
HCL-Fetal-Rib	2	5992	Microwell	32214235
HCL-Fetal-Skin	2	6991	Microwell	32214235
HCL-Fetal-Spinal-Cord	1	5916	Microwell	32214235
HCL-Fetal-Stomach	2	7953	Microwell	32214235
HCL-Fetal-Thymus	2	4516	Microwell	32214235
TICA-Blood	6	27620	10X Genomics	35549406
TICA-Bone marrow	10	40507	10X Genomics	35549406
TICA-Caecum	4	433	10X Genomics	35549406
TICA-Duodenum	3	764	10X Genomics	35549406
TICA-Liver	7	13368	10X Genomics	35549406
TICA-Lung-draining lymph nodes	2	62647	10X Genomics	35549406
TICA-Lungs	10	35419	10X Genomics	35549406
TICA-Mesenteric lymph nodes	9	23197	10X Genomics	35549406
TICA-Omentum	4	597	10X Genomics	35549406
TICA-Sigmoid colon	1	133	10X Genomics	35549406
TICA-Skeletal muscle	3	835	10X Genomics	35549406
TICA-Spleen	12	71962	10X Genomics	35549406
TICA-Thymus	1	354	10X Genomics	35549406
TICA-Transverse colon	1	262	10X Genomics	35549406
TICA-jejunum_epithelial	5	27087	10X Genomics	35549406
TICA-jejunum_lamina_propria	5	23687	10X Genomics	35549406
TICA-lleum	5	890	10X Genomics	35549406
TTS-Bladder	3	24583	10X Genomics, Smart-seq2	35549404
TTS-Blood	6	50115	10X Genomics, Smart-seq2	35549404
TTS-Bone_Marrow	4	12297	10X Genomics, Smart-seq2	35549404
TTS-Eye	3	10650	10X Genomics, Smart-seq2	35549404
TTS-Fat	2	20263	10X Genomics, Smart-seq2	35549404
TTS-Heart	1	11505	10X Genomics, Smart-seq2	35549404
TTS-Kidney	1	9641	10X Genomics, Smart-seq2	35549404
TTS-Large_Intestine	2	13680	10X Genomics, Smart-seq2	35549404
TTS-Liver	2	5007	10X Genomics, Smart-seq2	35549404
TTS-Lung	3	35682	10X Genomics, Smart-seq2	35549404
TTS-Lymph_Node	3	53275	10X Genomics, Smart-seq2	35549404
TTS-Mammary	1	11375	10X Genomics, Smart-seq2	35549404
TTS-Muscle	4	30746	10X Genomics, Smart-seq2	35549404
TTS-Pancreas	2	13497	10X Genomics, Smart-seq2	35549404
TTS-Prostate	2	16375	10X Genomics, Smart-seq2	35549404
TTS-Salivary_Gland	2	27199	10X Genomics, Smart-seq2	35549404
TTS-Skin	2	9424	10X Genomics, Smart-seq2	35549404
TTS-Small_Intestine	2	12467	10X Genomics, Smart-seq2	35549404
TTS-Spleen	3	34004	10X Genomics, Smart-seq2	35549404
TTS-Thymus	2	33664	10X Genomics, Smart-seq2	35549404
TTS-Tongue	3	15020	10X Genomics, Smart-seq2	35549404
TTS-Trachea	2	9522	10X Genomics, Smart-seq2	35549404
TTS-Uterus	1	7124	10X Genomics, Smart-seq2	35549404
TTS-Vasculature	2	16037	10X Genomics, Smart-seq2	35549404
