# Supplementary material for: LncCE: Landscape of Cellularly-elevated lncRNAs in Single Cells Across Normal and Cancer Tissues
Source: Genomics Proteomics Bioinformatics. 2025 Aug 20;23(4):qzaf069. doi: 10.1093/gpbjnl/qzaf069 (PMC12558386; doi:10.1093/gpbjnl/qzaf069)
Supplement: qzaf069_Supplementary_Data [file qzaf069_supplementary_data.zip › Table S2.xlsx]

## Sheet: Adult Cancer
Table S2 The number of CE lncRNAs of each dataset across adult/pediatric cancer/normal tissue
Note: AEL, acute erythroid leukemia; ALL, acute lymphoblastic leukemia; AML, acute myeloid leukemia; BCC, basal cell carcinoma; BLCA, bladder cancer; BRCA, breast cancer; CHOL, cholangiocarcinoma; CLL, chronic lymphocytic leukemia; COAD, colon adenocarcinoma; CRC, colorectal cancer; GBM, glioblastoma; GLI, glioma; HNSCC, head and neck squamous cell carcinoma; KIRC, kidney renal clear cell carcino…
Table S2A The number of CE lncRNAs of each dataset across adult cancer tissue
System	Cancer tissue	#CE lncRNA
Digestive System	CHOL	123
Digestive System	COAD	1348
Digestive System	CRC	3762
Digestive System	LICA	633
Digestive System	LIHC	1478
Digestive System	PAAD	765
Endocrine System	BRCA	2423
Endocrine System	MBC	4211
Eye	UVM	417
head and neck	HNSC	252
Hem.Lymph	AEL	87
Hem.Lymph	ALL	755
Hem.Lymph	AML	120
Hem.Lymph	MM	222
Hem.Lymph	NHL	226
Hem.Lymph	CLL	705
Nernous System	GBM	303
Nernous System	GLI	5775
Nernous System	NET	173
other	BCC	1575
other	SCC	185
Reproductive System	OV	2523
Respiratory System	LUAD and LUSC	1437
Respiratory System	NSCLC	3707
skin	MCC	1232
skin	MEL	713
skin	SKCM	506
Urinary System	BLCA	304
Urinary System	KIRC	668

## Sheet: Pediatric Cancer
Table S2B The number of CE lncRNAs of each dataset across pediatric cancer tissue
System	Cancer tissue	#CE lncRNA
Digestive System	RMC	1699
Soft Tissue	SARC	302
Nernous System	EPN	491
Nernous System	HGG	268
Nernous System	NBM	1506

## Sheet: Adult Normal
Table S2C The number of CE lncRNAs of each dataset across adult normal tissue
System	Normal tissue	#CE lncRNA
Circulatory system	artery	148
Circulatory system	blood	2013
Circulatory system	heart	624
Circulatory system	vasculature	1235
Digestive system	pancreas	1876
Digestive system	salivary.gland	1591
Digestive system	spleen	2221
Digestive system	liver	1336
Digestive system	large.intestine	798
Digestive system	small.intestine	985
Digestive system	ileum	186
Digestive system	gall.bladder	155
Digestive system	esophagus	225
Digestive system	duodenum	135
Digestive system	stomach	292
Digestive system	transverse.colon	327
Digestive system	jejunum	950
Digestive system	colon	36
Digestive system	rectum	52
Digestive system	epityphlon	36
Digestive system	ascending.colon	28
Digestive system	caecum	97
Endocrine system	thymus	1821
Endocrine system	breast	792
Endocrine system	adrenal.gland	171
Endocrine system	thyroid	586
Immune system	lymph.node	2112
Immune system	skin	904
Immune system	bone.marrow	2131
Nervous system	eye	4740
Nervous system	cerebellum	291
Nervous system	brain	496
Nervous system	temporal.lobe	87
other	adipose	1687
other	muscle	1722
other	tongue	1088
other	omentum	329
other	pleura	258
Reproductive system	prostate	1527
Reproductive system	uterus	939
Reproductive system	fallopian.tube	268
Reproductive system	cervix	73
Respiratory system	lung	2841
Respiratory system	trachea	1452
Urinary system	bladder	1531
Urinary system	kidney	972
Urinary system	ureter	32

## Sheet: Fetal Normal
Table S2D The number of CE lncRNAs of each dataset across pediatric normal tissue
System	Normal tissue	#CE lncRNA
Circulatory system	heart	45
Digestive system	intestine	152
Digestive system	liver	133
Digestive system	pancreas	314
Digestive system	stomach	74
Endocrine system	adrenal.gland	309
Endocrine system	thymus	29
Immune system	skin	58
Nervous system	brain	219
Nervous system	eye	24
Nervous system	mid.brain	31
Nervous system	spinal.cord	49
other	calvaria	49
other	rib	44
Reproductive system	gonad	959
Respiratory system	lung	104
Urinary system	kidney	263

## Sheet: all
Table S2E The number of CE lncRNAs in each cell type from cancer/normal tissues across all datasets
Dataset	Tissue	Cell type	#CE lncRNA
cell_research	BRCA	B cell	141
cell_research	BRCA	Cancer cell	334
cell_research	BRCA	Dendritic cell	38
cell_research	BRCA	Endothelial cell	135
cell_research	BRCA	Fibroblast	477
cell_research	BRCA	Mast cell	45
cell_research	BRCA	Myeloid cell	108
cell_research	BRCA	T cell	152
cell_research	COAD	B cell	124
cell_research	COAD	Cancer cell	185
cell_research	COAD	Endothelial cell	146
cell_research	COAD	Enteric glia	48
cell_research	COAD	Epithelial cell	155
cell_research	COAD	Fibroblast	349
cell_research	COAD	Mast cell	32
cell_research	COAD	Myeloid cell	120
cell_research	COAD	T cell	146
cell_research	LUAD_and_LUSC	Alveolar cell	100
cell_research	LUAD_and_LUSC	B cell	95
cell_research	LUAD_and_LUSC	Cancer cell	417
cell_research	LUAD_and_LUSC	Endothelial cell	83
cell_research	LUAD_and_LUSC	Epithelial cell	345
cell_research	LUAD_and_LUSC	Erythroblast	4
cell_research	LUAD_and_LUSC	Fibroblast	91
cell_research	LUAD_and_LUSC	Mast cell	60
cell_research	LUAD_and_LUSC	Myeloid cell	110
cell_research	LUAD_and_LUSC	T cell	132
cell_research	OV	B cell	38
cell_research	OV	Cancer cell	535
cell_research	OV	Endothelial cell	73
cell_research	OV	Fibroblast	274
cell_research	OV	Myeloid cell	147
cell_research	OV	T cell	73
CRA001160	PAAD	Acinar cell	17
CRA001160	PAAD	B cell	54
CRA001160	PAAD	Cancer cell	202
CRA001160	PAAD	Dendritic cell	14
CRA001160	PAAD	Ductal cell	117
CRA001160	PAAD	Endocrine cell	101
CRA001160	PAAD	Endothelial cell	58
CRA001160	PAAD	Fibroblast	102
CRA001160	PAAD	Monocyte/Macrophage	27
CRA001160	PAAD	Stellate cell	44
CRA001160	PAAD	T cell	28
EMTAB6149	NSCLC	Alveolar cell	73
EMTAB6149	NSCLC	B cell	42
EMTAB6149	NSCLC	Cancer cell	276
EMTAB6149	NSCLC	Endothelial cell	28
EMTAB6149	NSCLC	Fibroblast	51
EMTAB6149	NSCLC	Mast cell	5
EMTAB6149	NSCLC	Monocyte/Macrophage	61
EMTAB6149	NSCLC	T cell	33
GSE102130	Glioma	Cancer cell	231
GSE102130	Glioma	Monocyte/Macrophage	33
GSE102130	Glioma	Oligodendrocyte	39
GSE103224	Glioma	Cancer cell	2765
GSE103224	Glioma	Endothelial cell	45
GSE103224	Glioma	Monocyte/Macrophage	103
GSE103224	Glioma	Neuron	14
GSE103322	HNSCC	B cell	16
GSE103322	HNSCC	Cancer cell	41
GSE103322	HNSCC	Dendritic cell	30
GSE103322	HNSCC	Endothelial cell	15
GSE103322	HNSCC	Fibroblast	15
GSE103322	HNSCC	Macrophage	13
GSE103322	HNSCC	Mast cell	18
GSE103322	HNSCC	Monocyte	53
GSE103322	HNSCC	T cell	8
GSE108989	CRC	T cell	73
GSE110686	BRCA	T cell	33
GSE111014	CLL	B cell	302
GSE111014	CLL	Dendritic cell	2
GSE111014	CLL	Monocyte/Macrophage	57
GSE111014	CLL	T cell	33
GSE111360	KIRC	B cell	21
GSE111360	KIRC	Dendritic cell	40
GSE111360	KIRC	Mast cell	2
GSE111360	KIRC	Monocyte/Macrophage	181
GSE111360	KIRC	NK cell	58
GSE111360	KIRC	T cell	71
GSE111672	PAAD	Cancer cell	1
GSE114727_10X	BRCA	T cell	58
GSE114727_indrop	BRCA	B cell	1
GSE114727_indrop	BRCA	Dendritic cell	1
GSE114727_indrop	BRCA	T cell	1
GSE115007	OV	B cell	9
GSE115007	OV	Dendritic cell	216
GSE115007	OV	Monocyte/Macrophage	34
GSE115978	Melanoma	B cell	19
GSE115978	Melanoma	Cancer cell	50
GSE115978	Melanoma	Endothelial cell	6
GSE115978	Melanoma	Fibroblast	12
GSE115978	Melanoma	Macrophage	11
GSE115978	Melanoma	NK cell	6
GSE115978	Melanoma	T cell	16
GSE115978	Melanoma	Unclassified	5
GSE116256	AML	B cell	20
GSE116256	AML	Dendritic cell	8
GSE116256	AML	Erythrocyte	28
GSE116256	AML	Granulocyte	8
GSE116256	AML	lymphocyte	1
GSE116256	AML	Monocyte	16
GSE116256	AML	NK cell	2
GSE116256	AML	Progenitor cell	25
GSE116256	AML	T cell	12
GSE117156	MM	B cell	180
GSE117156	MM	Monocyte/Macrophage	31
GSE117156	MM	T cell	11
GSE117570	NSCLC	Cancer cell	91
GSE117570	NSCLC	Endothelial cell	1
GSE117570	NSCLC	Epithelial cell	78
GSE117570	NSCLC	Monocyte/Macrophage	5
GSE117570	NSCLC	NK cell	1
GSE117570	NSCLC	T cell	2
GSE117988	MCC	B cell	6
GSE117988	MCC	Cancer cell	16
GSE117988	MCC	Monocyte	10
GSE117988	MCC	T cell	30
GSE118056	MCC	B cell	38
GSE118056	MCC	Cancer cell	824
GSE118056	MCC	Dendritic cell	2
GSE118056	MCC	Macrophage	91
GSE118056	MCC	Monocyte	44
GSE118056	MCC	NK cell	36
GSE118056	MCC	Platelet	40
GSE118056	MCC	T cell	95
GSE118828	OV	Cancer cell	90
GSE118828	OV	Fibroblast	14
GSE118828	OV	Monocyte/Macrophage	11
GSE118828	OV	T cell	6
GSE123139	SKCM	B cell	116
GSE123139	SKCM	Dendritic cell	50
GSE123139	SKCM	Monocyte/Macrophage	147
GSE123139	SKCM	T cell	95
GSE123813	BCC	B cell	244
GSE123813	BCC	Cancer cell	540
GSE123813	BCC	Dendritic cell	106
GSE123813	BCC	Endothelial cell	39
GSE123813	BCC	Fibroblast	153
GSE123813	BCC	Macrophage	118
GSE123813	BCC	Melanocyte	45
GSE123813	BCC	Muscle cell	58
GSE123813	BCC	NK cell	13
GSE123813	BCC	T cell	259
GSE123813	SCC	T cell	185
GSE125449	CHOL	B cell	29
GSE125449	CHOL	Monocyte/Macrophage	36
GSE125449	CHOL	T cell	58
GSE125449	LICA	B cell	38
GSE125449	LICA	Cancer cell	291
GSE125449	LICA	Epithelial cell	106
GSE125449	LICA	Fibroblast	84
GSE125449	LICA	Hematopoietic cell	16
GSE125449	LICA	Macrophage	36
GSE125449	LICA	T cell	50
GSE125449	LICA	Unclassified	12
GSE125881	CLL	T cell	49
GSE125969	Ependymoma	Cancer cell	301
GSE125969	Ependymoma	Lymphocyte	42
GSE125969	Ependymoma	Myeloid cell	77
GSE125969	Ependymoma	Oligodendrocyte	71
GSE127465	NSCLC	B cell	68
GSE127465	NSCLC	Cancer cell	137
GSE127465	NSCLC	Dendritic cell	7
GSE127465	NSCLC	Endothelial cell	13
GSE127465	NSCLC	Fibroblast	21
GSE127465	NSCLC	Mast cell	11
GSE127465	NSCLC	Monocyte/Macrophage	35
GSE127465	NSCLC	Neutrophil	29
GSE127465	NSCLC	NK cell	15
GSE127465	NSCLC	T cell	14
GSE128531	NHL	B cell	19
GSE128531	NHL	Monocyte/Macrophage	30
GSE128531	NHL	NK cell	47
GSE128531	NHL	T cell	130
GSE132257	CRC	B cell	85
GSE132257	CRC	Epithelial cell	358
GSE132257	CRC	Mast cell	5
GSE132257	CRC	Myeloid cell	75
GSE132257	CRC	Stromal cell	160
GSE132257	CRC	T cell	65
GSE132257	CRC	Unclassified	15
GSE132465	CRC	B cell	111
GSE132465	CRC	Epithelial cell	477
GSE132465	CRC	Mast cell	6
GSE132465	CRC	Myeloid cell	190
GSE132465	CRC	Stromal cell	566
GSE132465	CRC	T cell	115
GSE132509	ALL	B cell	38
GSE132509	ALL	Cancer cell	282
GSE132509	ALL	Erythrocyte	84
GSE132509	ALL	Monocyte/Macrophage	82
GSE132509	ALL	T cell	269
GSE136394	CRC	Monocyte/Macrophage	1
GSE136394	CRC	T cell	33
GSE138794	Glioma	Astrocyte	23
GSE138794	Glioma	Cancer cell	254
GSE138794	Glioma	Endothelial cell	22
GSE138794	Glioma	Monocyte/Macrophage	9
GSE138794	Glioma	Oligodendrocyte	257
GSE139249	SKCM	Dendritic cell	6
GSE139249	SKCM	NK cell	9
GSE139249	SKCM	T cell	8
GSE139324	HNSCC	B cell	4
GSE139324	HNSCC	Dendritic cell	16
GSE139324	HNSCC	Mast cell	2
GSE139324	HNSCC	Monocyte/Macrophage	9
GSE139324	HNSCC	NK cell	1
GSE139324	HNSCC	T cell	11
GSE139448	Glioma	Cancer cell	683
GSE139448	Glioma	Endothelial cell	4
GSE139448	Glioma	Mast cell	3
GSE139448	Glioma	Monocyte/Macrophage	34
GSE139555	CRC	B cell	29
GSE139555	CRC	Mast cell	1
GSE139555	CRC	Monocyte/Macrophage	30
GSE139555	CRC	NK cell	4
GSE139555	CRC	T cell	12
GSE139555	KIRC	B cell	12
GSE139555	KIRC	Dendritic cell	6
GSE139555	KIRC	Monocyte/Macrophage	44
GSE139555	KIRC	NK cell	8
GSE139555	KIRC	T cell	5
GSE139555	NSCLC	B cell	16
GSE139555	NSCLC	Dendritic cell	6
GSE139555	NSCLC	Monocyte/Macrophage	7
GSE139555	NSCLC	NK cell	2
GSE139555	NSCLC	T cell	24
GSE139829	UVM	B cell	77
GSE139829	UVM	Cancer cell	108
GSE139829	UVM	Endothelial cell	50
GSE139829	UVM	Monocyte/Macrophage	79
GSE139829	UVM	T cell	103
GSE140228_10x	LIHC	B cell	63
GSE140228_10x	LIHC	Dendritic cell	55
GSE140228_10x	LIHC	Lymphocyte	15
GSE140228_10x	LIHC	Mast cell	14
GSE140228_10x	LIHC	Monocyte/Macrophage	158
GSE140228_10x	LIHC	NK cell	26
GSE140228_10x	LIHC	T cell	114
GSE140228_smart	LIHC	B cell	211
GSE140228_smart	LIHC	Dendritic cell	66
GSE140228_smart	LIHC	Lymphocyte	13
GSE140228_smart	LIHC	Mast cell	60
GSE140228_smart	LIHC	Monocyte/Macrophage	320
GSE140228_smart	LIHC	NK cell	118
GSE140228_smart	LIHC	T cell	189
GSE140312	NET	Cancer cell	125
GSE140312	NET	Endothelial cell	6
GSE140312	NET	Fibroblast	36
GSE140312	NET	Monocyte/Macrophage	6
GSE140819	Adult_Chronic lymphocytic leukemia_NA_scRNA	B cell	56
GSE140819	Adult_Chronic lymphocytic leukemia_NA_scRNA	Macrophage	2
GSE140819	Adult_Chronic lymphocytic leukemia_NA_scRNA	T cell	6
GSE140819	Adult_Chronic lymphocytic leukemia_NA_snRNA	B cell	193
GSE140819	Adult_Chronic lymphocytic leukemia_NA_snRNA	Macrophage	1
GSE140819	Adult_Chronic lymphocytic leukemia_NA_snRNA	T cell	4
GSE140819	Adult_Glioblastoma_NA_scRNA	Astrocyte	62
GSE140819	Adult_Glioblastoma_NA_scRNA	Neural Progenitor-Like	71
GSE140819	Adult_Glioblastoma_NA_scRNA	Oligodendrocyte	33
GSE140819	Adult_Glioblastoma_NA_scRNA	T cell	3
GSE140819	Adult_Melanoma_NA_snRNA	B cell	56
GSE140819	Adult_Melanoma_NA_snRNA	Endothelial cell	37
GSE140819	Adult_Melanoma_NA_snRNA	Fibroblast	58
GSE140819	Adult_Melanoma_NA_snRNA	Macrophage	23
GSE140819	Adult_Melanoma_NA_snRNA	Melanocyte	219
GSE140819	Adult_Melanoma_NA_snRNA	T cell	56
GSE140819	Adult_Metastatic breast cancer_brain metastatic_snRNA	Astrocyte	47
GSE140819	Adult_Metastatic breast cancer_brain metastatic_snRNA	B cell	4
GSE140819	Adult_Metastatic breast cancer_brain metastatic_snRNA	Endothelial cell	53
GSE140819	Adult_Metastatic breast cancer_brain metastatic_snRNA	Epithelial cell	996
GSE140819	Adult_Metastatic breast cancer_brain metastatic_snRNA	Fibroblast	90
GSE140819	Adult_Metastatic breast cancer_brain metastatic_snRNA	Macrophage	32
GSE140819	Adult_Metastatic breast cancer_brain metastatic_snRNA	T cell	3
GSE140819	Adult_Metastatic breast cancer_liver metastases_scRNA	B cell	7
GSE140819	Adult_Metastatic breast cancer_liver metastases_scRNA	Endothelial cell	26
GSE140819	Adult_Metastatic breast cancer_liver metastases_scRNA	Epithelial cell	685
GSE140819	Adult_Metastatic breast cancer_liver metastases_scRNA	Fibroblast	8
GSE140819	Adult_Metastatic breast cancer_liver metastases_scRNA	Hepatocyte	16
GSE140819	Adult_Metastatic breast cancer_liver metastases_scRNA	Macrophage	49
GSE140819	Adult_Metastatic breast cancer_liver metastases_scRNA	NK cell	15
GSE140819	Adult_Metastatic breast cancer_liver metastases_scRNA	T cell	33
GSE140819	Adult_Metastatic breast cancer_liver metastases_snRNA	B cell	3
GSE140819	Adult_Metastatic breast cancer_liver metastases_snRNA	Endothelial cell	53
GSE140819	Adult_Metastatic breast cancer_liver metastases_snRNA	Epithelial cell	669
GSE140819	Adult_Metastatic breast cancer_liver metastases_snRNA	Fibroblast	19
GSE140819	Adult_Metastatic breast cancer_liver metastases_snRNA	Hepatocyte	311
GSE140819	Adult_Metastatic breast cancer_liver metastases_snRNA	Macrophage	38
GSE140819	Adult_Metastatic breast cancer_liver metastases_snRNA	T cell	42
GSE140819	Adult_Metastatic breast cancer_lymph node metastases_scRNA	B cell	51
GSE140819	Adult_Metastatic breast cancer_lymph node metastases_scRNA	Endothelial cell	1
GSE140819	Adult_Metastatic breast cancer_lymph node metastases_scRNA	Epithelial cell	846
GSE140819	Adult_Metastatic breast cancer_lymph node metastases_scRNA	Fibroblast	2
GSE140819	Adult_Metastatic breast cancer_lymph node metastases_scRNA	Macrophage	28
GSE140819	Adult_Metastatic breast cancer_lymph node metastases_scRNA	NK cell	12
GSE140819	Adult_Metastatic breast cancer_lymph node metastases_scRNA	T cell	72
GSE140819	Adult_non-small cell lung carcinoma_NA_scRNA	B cell	22
GSE140819	Adult_non-small cell lung carcinoma_NA_scRNA	Endothelial cell	54
GSE140819	Adult_non-small cell lung carcinoma_NA_scRNA	Epithelial cell	872
GSE140819	Adult_non-small cell lung carcinoma_NA_scRNA	Fibroblast	98
GSE140819	Adult_non-small cell lung carcinoma_NA_scRNA	Macrophage	55
GSE140819	Adult_non-small cell lung carcinoma_NA_scRNA	Mast cell	6
GSE140819	Adult_non-small cell lung carcinoma_NA_scRNA	T cell	30
GSE140819	Adult_Ovarian_NA_scRNA	B cell	16
GSE140819	Adult_Ovarian_NA_scRNA	Endothelial cell	20
GSE140819	Adult_Ovarian_NA_scRNA	Epithelial cell	215
GSE140819	Adult_Ovarian_NA_scRNA	Fibroblast	8
GSE140819	Adult_Ovarian_NA_scRNA	Macrophage	50
GSE140819	Adult_Ovarian_NA_scRNA	NK cell	1
GSE140819	Adult_Ovarian_NA_scRNA	T cell	12
GSE140819	Adult_Ovarian_NA_snRNA	B cell	17
GSE140819	Adult_Ovarian_NA_snRNA	Endothelial cell	29
GSE140819	Adult_Ovarian_NA_snRNA	Epithelial cell	314
GSE140819	Adult_Ovarian_NA_snRNA	Fibroblast	205
GSE140819	Adult_Ovarian_NA_snRNA	Macrophage	79
GSE140819	Adult_Ovarian_NA_snRNA	Mast cell	11
GSE140819	Adult_Ovarian_NA_snRNA	NK cell	7
GSE140819	Adult_Ovarian_NA_snRNA	T cell	19
GSE140819	Pediatric_high-grade glioma_NA_snRNA	Astrocyte	53
GSE140819	Pediatric_high-grade glioma_NA_snRNA	Endothelial cell	41
GSE140819	Pediatric_high-grade glioma_NA_snRNA	Neural Progenitor-Like	74
GSE140819	Pediatric_high-grade glioma_NA_snRNA	Oligodendrocyte	100
GSE140819	Pediatric_Neuroblastoma_NA_snRNA	Endothelial cell	76
GSE140819	Pediatric_Neuroblastoma_NA_snRNA	Fibroblast	60
GSE140819	Pediatric_Neuroblastoma_NA_snRNA	Macrophage	63
GSE140819	Pediatric_Neuroblastoma_NA_snRNA	Neural crest	125
GSE140819	Pediatric_Neuroblastoma_NA_snRNA	Neuroendocrine cell	1018
GSE140819	Pediatric_Neuroblastoma_NA_snRNA	T cell	44
GSE140819	Pediatric_Neuroblastoma_NA_snRNA	Zona glomerulosa	120
GSE140819	Pediatric_Sarcoma_NA_snRNA	Chondrocyte	120
GSE140819	Pediatric_Sarcoma_NA_snRNA	Endothelial cell	71
GSE140819	Pediatric_Sarcoma_NA_snRNA	Fibroblast	45
GSE140819	Pediatric_Sarcoma_NA_snRNA	Macrophage	66
GSE140819	Pediatric_Sarcoma_rhabdomyosarcoma_snRNA	Endothelial cell	59
GSE140819	Pediatric_Sarcoma_rhabdomyosarcoma_snRNA	Fibroblast	30
GSE140819	Pediatric_Sarcoma_rhabdomyosarcoma_snRNA	Macrophage	9
GSE140819	Pediatric_Sarcoma_rhabdomyosarcoma_snRNA	Muscle cell	1595
GSE140819	Pediatric_Sarcoma_rhabdomyosarcoma_snRNA	ND	6
GSE141982	Glioma	Astrocyte	345
GSE141982	Glioma	Endothelial cell	36
GSE141982	Glioma	Macrophage	244
GSE141982	Glioma	Neutrophil	3
GSE142213	AEL	Cancer cell	42
GSE142213	AEL	Monocyte/Macrophage	18
GSE142213	AEL	NK cell	27
GSE143423	BRCA	Cancer cell	14
GSE143423	BRCA	Monocyte/Macrophage	2
GSE143423	NSCLC	B cell	1
GSE143423	NSCLC	Cancer cell	159
GSE143423	NSCLC	Endothelial cell	4
GSE143423	NSCLC	Monocyte/Macrophage	6
GSE143423	NSCLC	Oligodendrocyte	2
GSE143423	NSCLC	Pericyte	7
GSE143423	NSCLC	T cell	4
GSE144735	CRC	B cell	104
GSE144735	CRC	Epithelial cell	490
GSE144735	CRC	Mast cell	12
GSE144735	CRC	Myeloid cell	108
GSE144735	CRC	Stromal cell	523
GSE144735	CRC	T cell	114
GSE145137	BLCA	Cancer cell	166
GSE145137	BLCA	Dendritic cell	1
GSE145137	BLCA	Endothelial cell	20
GSE145137	BLCA	Fibroblast	50
GSE145137	BLCA	Macrophage	5
GSE145137	BLCA	Muscle cell	18
GSE145137	BLCA	NK cell	1
GSE145137	BLCA	T cell	8
GSE145137	BLCA	Urothelial cell	35
GSE145281	KIRC	B cell	18
GSE145281	KIRC	Dendritic cell	10
GSE145281	KIRC	Mast cell	3
GSE145281	KIRC	Monocyte/Macrophage	132
GSE145281	KIRC	NK cell	15
GSE145281	KIRC	T cell	42
GSE146771	COAD	B cell	3
GSE146771	COAD	Cancer cell	14
GSE146771	COAD	Epithelial cell	4
GSE146771	COAD	Fibroblast	8
GSE146771	COAD	Lymphocyte	2
GSE146771	COAD	Myeloid cell	6
GSE146771	COAD	T cell	6
GSE148190	SKCM	B cell	12
GSE148190	SKCM	Monocyte/Macrophage	6
GSE148190	SKCM	NK cell	9
GSE148190	SKCM	T cell	48
GSE148842	Glioma	Monocyte/Macrophage	61
GSE148842	Glioma	T cell	5
GSE150430	NSCLC	B cell	135
GSE150430	NSCLC	Cancer cell	485
GSE150430	NSCLC	Dendritic cell	71
GSE150430	NSCLC	Epithelial cell	277
GSE150430	NSCLC	Fibroblast	6
GSE150430	NSCLC	Macrophage	63
GSE150430	NSCLC	Monocyte	19
GSE150430	NSCLC	NK cell	13
GSE150430	NSCLC	T cell	75
GSE70630	Glioma	Cancer cell	201
GSE70630	Glioma	Monocyte/Macrophage	55
GSE70630	Glioma	Oligodendrocyte	13
GSE72056	Melanoma	B cell	13
GSE72056	Melanoma	Cancer cell	67
GSE72056	Melanoma	Endothelial cell	5
GSE72056	Melanoma	Fibroblast	12
GSE72056	Melanoma	Macrophage	9
GSE72056	Melanoma	NK cell	1
GSE72056	Melanoma	T cell	32
GSE75688	BRCA	B cell	66
GSE75688	BRCA	Cancer cell	805
GSE75688	BRCA	Dendritic cell	1
GSE75688	BRCA	Macrophage	5
GSE75688	BRCA	Stromal cell	3
GSE75688	BRCA	T cell	3
GSE84465	GBM	Astrocyte	7
GSE84465	GBM	Cancer cell	47
GSE84465	GBM	Macrophage	27
GSE84465	GBM	Myeloid cell	5
GSE84465	GBM	Neuron	7
GSE84465	GBM	Oligodendrocyte	39
GSE84465	GBM	T cell	2
GSE89567	Glioma	Cancer cell	196
GSE89567	Glioma	Monocyte/Macrophage	70
GSE89567	Glioma	Oligodendrocyte	27
GSE98638	LIHC	T cell	56
GSE99254	NSCLC	T cell	91
HCL	Adipose	Macrophage	6
HCL	Adipose	Stromal cell	16
HCL	Adrenal-Gland	B cell	8
HCL	Adrenal-Gland	Chromoblast	29
HCL	Adrenal-Gland	Endothelial cell	28
HCL	Adrenal-Gland	Lymphocyte	3
HCL	Adrenal-Gland	Macrophage	28
HCL	Adrenal-Gland	MT high cell	9
HCL	Adrenal-Gland	Muscle cell	3
HCL	Adrenal-Gland	Myeloid cell	6
HCL	Adrenal-Gland	Neuron	1
HCL	Adrenal-Gland	NK cell	6
HCL	Adrenal-Gland	Stromal cell	6
HCL	Adrenal-Gland	T cell	2
HCL	Adrenal-Gland	Zona fasciculata cell	42
HCL	Artery	B cell	11
HCL	Artery	Basal cell	1
HCL	Artery	Endothelial cell	29
HCL	Artery	Fibroblast	69
HCL	Artery	Macrophage	32
HCL	Artery	Mesothelial cell	1
HCL	Artery	Muscle cell	5
HCL	Ascending-Colon	B cell	23
HCL	Ascending-Colon	Dendritic cell	2
HCL	Ascending-Colon	Epithelial cell	1
HCL	Ascending-Colon	Macrophage	2
HCL	Bladder	Endothelial cell	10
HCL	Bladder	Fibroblast	1
HCL	Bladder	Muscle cell	5
HCL	Bladder	Stromal cell	11
HCL	Bladder	Urothelial cell	45
HCL	Bone-Marrow-CD34N	B cell	29
HCL	Bone-Marrow-CD34N	Macrophage	23
HCL	Bone-Marrow-CD34N	Monocyte	18
HCL	Bone-Marrow-CD34N	Neutrophil	36
HCL	Bone-Marrow-CD34N	T cell	3
HCL	Bone-Marrow-CD34P	B cell	7
HCL	Bone-Marrow-CD34P	Basophil	1
HCL	Bone-Marrow-CD34P	Erythroid cell	5
HCL	Bone-Marrow-CD34P	Lymphocyte	5
HCL	Bone-Marrow-CD34P	Monocyte	24
HCL	Bone-Marrow-CD34P	Neutrophil	6
HCL	Bone-Marrow-CD34P	Proliferating cell	3
HCL	Bone-Marrow	B cell	6
HCL	Bone-Marrow	Dendritic cell	1
HCL	Bone-Marrow	Erythroid cell	65
HCL	Bone-Marrow	HSPC	3
HCL	Bone-Marrow	Monocyte	11
HCL	Bone-Marrow	Neutrophil	36
HCL	Bone-Marrow	T cell	2
HCL	Brain_Lake	Astrocyte	40
HCL	Brain_Lake	Granulocyte	32
HCL	Brain_Lake	Microglia	10
HCL	Brain_Lake	Neuron	335
HCL	Brain_Lake	Oligodendrocyte	62
HCL	Brain_Lake	Purkinje neuron	17
HCL	Cerebellum	Astrocyte	80
HCL	Cerebellum	B cell	1
HCL	Cerebellum	Endothelial cell	6
HCL	Cerebellum	Macrophage	52
HCL	Cerebellum	Neuron	1
HCL	Cerebellum	Neutrophil	9
HCL	Cerebellum	Oligodendrocyte	137
HCL	Cerebellum	Pericyte	1
HCL	Cerebellum	T cell	4
HCL	Cervix	Endothelial cell	7
HCL	Cervix	Epithelial cell	11
HCL	Cervix	Macrophage	5
HCL	Cervix	Muscle cell	27
HCL	Cervix	Stromal cell	23
HCL	Duodenum	B cell	13
HCL	Duodenum	Endothelial cell	1
HCL	Duodenum	Epithelial cell	15
HCL	Duodenum	Goblet cell	23
HCL	Duodenum	Macrophage	4
HCL	Epityphlon	B cell	22
HCL	Epityphlon	Epithelial cell	4
HCL	Epityphlon	Lymphocyte	7
HCL	Epityphlon	Myeloid cell	1
HCL	Epityphlon	T cell	2
HCL	Esophagus	Antigen presenting cell	1
HCL	Esophagus	B cell	6
HCL	Esophagus	Basal cell	22
HCL	Esophagus	Endothelial cell	16
HCL	Esophagus	Epithelial cell	37
HCL	Esophagus	Fibroblast	1
HCL	Esophagus	Goblet cell	17
HCL	Esophagus	Kerationcyte	3
HCL	Esophagus	Macrophage	18
HCL	Esophagus	Mast cell	1
HCL	Esophagus	Neutrophil	9
HCL	Esophagus	Stromal cell	94
HCL	Fallopian-Tube	B cell	1
HCL	Fallopian-Tube	Ciliated cell	170
HCL	Fallopian-Tube	Dendritic cell	3
HCL	Fallopian-Tube	Endothelial cell	10
HCL	Fallopian-Tube	Epithelial cell	41
HCL	Fallopian-Tube	Fibroblast	5
HCL	Fallopian-Tube	Macrophage	17
HCL	Fallopian-Tube	Muscle cell	5
HCL	Fallopian-Tube	Neutrophil	8
HCL	Fallopian-Tube	Stromal cell	8
HCL_fetal	Adrenal-Gland	Adrenocortical cell	24
HCL_fetal	Adrenal-Gland	Bud cell	2
HCL_fetal	Adrenal-Gland	Chromaffin cell	8
HCL_fetal	Adrenal-Gland	Chromoblast	4
HCL_fetal	Adrenal-Gland	Dendritic cell	4
HCL_fetal	Adrenal-Gland	Endothelial cell	36
HCL_fetal	Adrenal-Gland	Epithelial cell	75
HCL_fetal	Adrenal-Gland	Erythroid cell	4
HCL_fetal	Adrenal-Gland	Fibroblast	12
HCL_fetal	Adrenal-Gland	Hepatocyte	65
HCL_fetal	Adrenal-Gland	Macrophage	4
HCL_fetal	Adrenal-Gland	Muscle cell	9
HCL_fetal	Adrenal-Gland	Neuroendocrine cell	4
HCL_fetal	Adrenal-Gland	Neuron	14
HCL_fetal	Adrenal-Gland	Neutrophil	4
HCL_fetal	Adrenal-Gland	Proliferating cell	7
HCL_fetal	Adrenal-Gland	Stromal cell	2
HCL_fetal	Adrenal-Gland	T cell	1
HCL_fetal	Adrenal-Gland	Zona fasciculata cell	30
HCL_fetal	Brain	Astrocyte	1
HCL_fetal	Brain	Ependymal cell	34
HCL_fetal	Brain	Fibroblast	15
HCL_fetal	Brain	Glial cell	11
HCL_fetal	Brain	Macrophage	1
HCL_fetal	Brain	Microglia	23
HCL_fetal	Brain	Neuron	38
HCL_fetal	Brain	Oligodendrocyte	4
HCL_fetal	Brain	Proliferating cell	16
HCL_fetal	Brain	Purkinje neuron	6
HCL_fetal	Brain_Zhong	Astrocyte	5
HCL_fetal	Brain_Zhong	Microglia	22
HCL_fetal	Brain_Zhong	Neuron	26
HCL_fetal	Brain_Zhong	Oligodendrocyte	4
HCL_fetal	Brain_Zhong	Stem cell	13
HCL_fetal	Calvaria	Chondrocyte	2
HCL_fetal	Calvaria	Endothelial cell	1
HCL_fetal	Calvaria	Fibroblast	4
HCL_fetal	Calvaria	Proliferating cell	9
HCL_fetal	Calvaria	Stromal cell	33
HCL_fetal	Eyes	Epithelial cell	2
HCL_fetal	Eyes	Fibroblast	2
HCL_fetal	Eyes	Ganglion cell	13
HCL_fetal	Eyes	Progenitor cell	5
HCL_fetal	Eyes	Stromal cell	2
HCL_fetal	Female-Gonad	Dendritic cell	3
HCL_fetal	Female-Gonad	Endothelial cell	8
HCL_fetal	Female-Gonad	Epithelial cell	25
HCL_fetal	Female-Gonad	Erythroid cell	1
HCL_fetal	Female-Gonad	Fibroblast	10
HCL_fetal	Female-Gonad	Germ cell	54
HCL_fetal	Female-Gonad	Macrophage	2
HCL_fetal	Female-Gonad	Muscle cell	4
HCL_fetal	Female-Gonad	Proliferating cell	10
HCL_fetal	Female-Gonad	T cell	1
HCL_fetal	Female-Gonad	Theca cell	48
HCL_fetal	Gonad_Li	Erythroid cell	6
HCL_fetal	Gonad_Li	Female FGCs at the oogenesis stage	118
HCL_fetal	Gonad_Li	Female meiotic prophase FGCs	169
HCL_fetal	Gonad_Li	Female mitotic FGCs	19
HCL_fetal	Gonad_Li	Female retinoid acid (RA) signaling-responsive FGCs	22
HCL_fetal	Gonad_Li	Granulocyte	62
HCL_fetal	Gonad_Li	Leydig cell	5
HCL_fetal	Gonad_Li	Macrophage	15
HCL_fetal	Gonad_Li	Male gonadal mitotic phase FGCs	19
HCL_fetal	Gonad_Li	Male migration phase FGCs	15
HCL_fetal	Gonad_Li	Male mitotic arrest phase FGCs	243
HCL_fetal	Gonad_Li	Sertoli cell	30
HCL_fetal	Gonad_Li	T cell	9
HCL_fetal	Heart	Endocardial cell	1
HCL_fetal	Heart	Endothelial cell	8
HCL_fetal	Heart	Fibroblast	5
HCL_fetal	Heart	Macrophage	3
HCL_fetal	Heart	Muscle cell	20
HCL_fetal	Heart	Neuron	2
HCL_fetal	Heart	Neutrophil	3
HCL_fetal	Heart	Proliferating cell	3
HCL_fetal	Intestine	Dendritic cell	3
HCL_fetal	Intestine	Endocrine cell	1
HCL_fetal	Intestine	Endothelial cell	4
HCL_fetal	Intestine	Epithelial cell	90
HCL_fetal	Intestine	Fibroblast	1
HCL_fetal	Intestine	Goblet cell	5
HCL_fetal	Intestine	Macrophage	3
HCL_fetal	Intestine	Muscle cell	13
HCL_fetal	Intestine	Neuron	9
HCL_fetal	Intestine	Neutrophil	9
HCL_fetal	Intestine	Proliferating cell	6
HCL_fetal	Intestine	Stromal cell	5
HCL_fetal	Intestine	T cell	3
HCL_fetal	Kidney	Dendritic cell	1
HCL_fetal	Kidney	Ductal cell	12
HCL_fetal	Kidney	Endothelial cell	42
HCL_fetal	Kidney	Epithelial cell	20
HCL_fetal	Kidney	Intercalated cell	1
HCL_fetal	Kidney	Interstitial cell	5
HCL_fetal	Kidney	Loop of Henle	30
HCL_fetal	Kidney	Mesenchymal cell	12
HCL_fetal	Kidney	Neuron	3
HCL_fetal	Kidney	Neutrophil	14
HCL_fetal	Kidney	Podocyte	27
HCL_fetal	Kidney	Progenitor cell	8
HCL_fetal	Kidney	Proliferating cell	13
HCL_fetal	Kidney	S shaped body cell	9
HCL_fetal	Kidney	Tubule cell	66
HCL_fetal	Liver	B cell	2
HCL_fetal	Liver	Dendritic cell	6
HCL_fetal	Liver	Erythroid cell	109
HCL_fetal	Liver	HSPC	2
HCL_fetal	Liver	Kupffer cell	2
HCL_fetal	Liver	Mast cell	2
HCL_fetal	Liver	Monocyte	2
HCL_fetal	Liver	Neutrophil	8
HCL_fetal	Lung	Dendritic cell	1
HCL_fetal	Lung	Endothelial cell	8
HCL_fetal	Lung	Macrophage	2
HCL_fetal	Lung	Mesenchymal cell	26
HCL_fetal	Lung	Muscle cell	4
HCL_fetal	Lung	Neuron	2
HCL_fetal	Lung	NK cell	1
HCL_fetal	Lung	Pericyte	1
HCL_fetal	Lung	Progenitor cell	32
HCL_fetal	Lung	Proliferating cell	1
HCL_fetal	Lung	T cell	26
HCL_fetal	Male-Gonad	Endothelial cell	1
HCL_fetal	Male-Gonad	Epithelial cell	10
HCL_fetal	Male-Gonad	Erythroid cell	1
HCL_fetal	Male-Gonad	Fibroblast	4
HCL_fetal	Male-Gonad	Germ cell	8
HCL_fetal	Male-Gonad	Leydig cell	1
HCL_fetal	Male-Gonad	Proliferating cell	1
HCL_fetal	Male-Gonad	Sertoli cell	35
HCL_fetal	Mid-Brain_LaManno	Endothelial cell	5
HCL_fetal	Mid-Brain_LaManno	hGaba	2
HCL_fetal	Mid-Brain_LaManno	hNeuroblast	3
HCL_fetal	Mid-Brain_LaManno	hOMTN	1
HCL_fetal	Mid-Brain_LaManno	hOPC	2
HCL_fetal	Mid-Brain_LaManno	hPeric	8
HCL_fetal	Mid-Brain_LaManno	hRgl2	7
HCL_fetal	Mid-Brain_LaManno	hRgl3	2
HCL_fetal	Mid-Brain_LaManno	Platelet	1
HCL_fetal	Pancreas	Acinar cell	77
HCL_fetal	Pancreas	B cell	18
HCL_fetal	Pancreas	Dendritic cell	6
HCL_fetal	Pancreas	Ductal cell	41
HCL_fetal	Pancreas	Endocrine cell	24
HCL_fetal	Pancreas	Endothelial cell	27
HCL_fetal	Pancreas	Erythroid cell	1
HCL_fetal	Pancreas	Fibroblast	11
HCL_fetal	Pancreas	Macrophage	11
HCL_fetal	Pancreas	Mast cell	1
HCL_fetal	Pancreas	Muscle cell	8
HCL_fetal	Pancreas	Neuron	10
HCL_fetal	Pancreas	Neutrophil	2
HCL_fetal	Pancreas	NK cell	16
HCL_fetal	Pancreas	Progenitor cell	3
HCL_fetal	Pancreas	Proliferating cell	5
HCL_fetal	Pancreas	Stromal cell	6
HCL_fetal	Pancreas	T cell	47
HCL_fetal	Rib	Chondrocyte	33
HCL_fetal	Rib	Endothelial cell	1
HCL_fetal	Rib	Neutrophil	2
HCL_fetal	Rib	Proliferating cell	8
HCL_fetal	Skin	Endothelial cell	4
HCL_fetal	Skin	Erythroid cell	1
HCL_fetal	Skin	Fibroblast	17
HCL_fetal	Skin	Kerationcyte	1
HCL_fetal	Skin	Macrophage	3
HCL_fetal	Skin	Melanocyte	8
HCL_fetal	Skin	Mesenchymal cell	2
HCL_fetal	Skin	Muscle cell	2
HCL_fetal	Skin	Neutrophil	3
HCL_fetal	Skin	Osteoblast	7
HCL_fetal	Skin	Proliferating cell	10
HCL_fetal	Spinal-Cord	Dendritic cell	5
HCL_fetal	Spinal-Cord	Endothelial cell	1
HCL_fetal	Spinal-Cord	Erythroid cell	11
HCL_fetal	Spinal-Cord	Fibroblast	3
HCL_fetal	Spinal-Cord	Macrophage	4
HCL_fetal	Spinal-Cord	Neuroendocrine cell	1
HCL_fetal	Spinal-Cord	Neuron	9
HCL_fetal	Spinal-Cord	Neutrophil	10
HCL_fetal	Spinal-Cord	Oligodendrocyte	2
HCL_fetal	Spinal-Cord	Stromal cell	3
HCL_fetal	Stomach	Dendritic cell	4
HCL_fetal	Stomach	Endothelial cell	4
HCL_fetal	Stomach	Epithelial cell	18
HCL_fetal	Stomach	Erythroid cell	2
HCL_fetal	Stomach	Fibroblast	18
HCL_fetal	Stomach	Muscle cell	1
HCL_fetal	Stomach	Nervous system	6
HCL_fetal	Stomach	Neuron	10
HCL_fetal	Stomach	Pit cell	6
HCL_fetal	Stomach	Proliferating cell	4
HCL_fetal	Stomach	Stromal cell	1
HCL_fetal	Thymus	Dendritic cell	2
HCL_fetal	Thymus	Neutrophil	1
HCL_fetal	Thymus	T cell	26
HCL	Gall-Bladder	Cholangiocyte	1
HCL	Gall-Bladder	Dendritic cell	2
HCL	Gall-Bladder	Endothelial cell	5
HCL	Gall-Bladder	Epithelial cell	63
HCL	Gall-Bladder	Macrophage	7
HCL	Gall-Bladder	Mast cell	1
HCL	Gall-Bladder	Neutrophil	25
HCL	Gall-Bladder	Stromal cell	44
HCL	Gall-Bladder	T cell	7
HCL	Heart	Dendritic cell	1
HCL	Heart	Endothelial cell	1
HCL	Heart	Fibroblast	5
HCL	Heart	Macrophage	3
HCL	Heart	Muscle cell	24
HCL	Heart	Neutrophil	4
HCL	Heart	T cell	4
HCL	Ileum	B cell	11
HCL	Ileum	Dendritic cell	3
HCL	Ileum	Endothelial cell	21
HCL	Ileum	Epithelial cell	40
HCL	Ileum	Fibroblast	5
HCL	Ileum	Goblet cell	1
HCL	Ileum	Macrophage	2
HCL	Ileum	Mast cell	1
HCL	Ileum	Neuron	1
HCL	Ileum	Neutrophil	4
HCL	Ileum	Stromal cell	2
HCL	JeJunum	B cell	16
HCL	JeJunum	Dendritic cell	2
HCL	JeJunum	Epithelial cell	30
HCL	JeJunum	Macrophage	4
HCL	JeJunum	T cell	5
HCL	Kidney	B cell	5
HCL	Kidney	Dendritic cell	12
HCL	Kidney	Endothelial cell	41
HCL	Kidney	Epithelial cell	19
HCL	Kidney	IC-tran-PC	8
HCL	Kidney	Intercalated cell	76
HCL	Kidney	Loop of Henle	55
HCL	Kidney	Macrophage	20
HCL	Kidney	Mast cell	2
HCL	Kidney	Muscle cell	6
HCL	Kidney	Neutrophil	13
HCL	Kidney	Principle cell	21
HCL	Kidney	T cell	12
HCL	Kidney	Tubule cell	151
HCL	Liver	B cell	15
HCL	Liver	Dendritic cell	13
HCL	Liver	Endothelial cell	23
HCL	Liver	Epithelial cell	26
HCL	Liver	Hepatocyte	23
HCL	Liver	Kupffer cell	38
HCL	Liver	Macrophage	1
HCL	Liver	Myeloid cell	1
HCL	Liver	Neutrophil	8
HCL	Liver	Proliferating cell	2
HCL	Liver	T cell	6
HCL	Lung	Alveolar cell	90
HCL	Lung	B cell	5
HCL	Lung	Ciliated cell	3
HCL	Lung	Clara cell	6
HCL	Lung	Dendritic cell	11
HCL	Lung	Endothelial cell	30
HCL	Lung	Epithelial cell	4
HCL	Lung	Fibroblast	15
HCL	Lung	Macrophage	90
HCL	Lung	Mast cell	9
HCL	Lung	Monocyte	2
HCL	Lung	Muscle cell	6
HCL	Lung	Myeloid cell	13
HCL	Lung	Neutrophil	18
HCL	Lung	NK cell	6
HCL	Lung	Proliferating cell	3
HCL	Lung	T cell	11
HCL	Muscle	Dendritic cell	10
HCL	Muscle	Endothelial cell	3
HCL	Muscle	Fibroblast	7
HCL	Muscle	Macrophage	1
HCL	Muscle	Muscle cell	10
HCL	Muscle	Neutrophil	4
HCL	Muscle	T cell	1
HCL	Omentum	Dendritic cell	2
HCL	Omentum	Endothelial cell	2
HCL	Omentum	Fibroblast	15
HCL	Omentum	Granulocyte	12
HCL	Omentum	Macrophage	26
HCL	Omentum	Mesothelial cell	166
HCL	Omentum	Neutrophil	18
HCL	Omentum	Stromal cell	40
HCL	Omentum	T cell	3
HCL	Pancreas	Acinar cell	22
HCL	Pancreas	Alpha cell	1
HCL	Pancreas_Baron	Acinar cell	9
HCL	Pancreas_Baron	Alpha cell	13
HCL	Pancreas_Baron	Beta cell	14
HCL	Pancreas_Baron	Ductal cell	11
HCL	Pancreas_Baron	Endothelial cell	4
HCL	Pancreas_Baron	Gamma cell	4
HCL	Pancreas_Baron	Mast cell	1
HCL	Pancreas_Baron	Stellate cell	2
HCL	Pancreas	Beta cell	2
HCL	Pancreas	Ductal cell	7
HCL	Pancreas	Endothelial cell	1
HCL	Pancreas	Exocrine cell	6
HCL	Pancreas	Fibroblast	2
HCL	Pancreas	Macrophage	4
HCL	Pancreas_Muraro	Acinar cell	12
HCL	Pancreas_Muraro	Alpha cell	13
HCL	Pancreas_Muraro	Beta cell	16
HCL	Pancreas_Muraro	Delta cell	5
HCL	Pancreas_Muraro	Ductal cell	16
HCL	Pancreas_Muraro	Endothelial cell	2
HCL	Pancreas_Muraro	Mesenchymal cell	10
HCL	Pancreas_Muraro	polypeptide cell	5
HCL	Pancreas	Muscle cell	4
HCL	Pancreas_Segerstolpe	Acinar cell	45
HCL	Pancreas_Segerstolpe	Alpha cell	43
HCL	Pancreas_Segerstolpe	Beta cell	29
HCL	Pancreas_Segerstolpe	Co-expression cell	8
HCL	Pancreas_Segerstolpe	Delta cell	4
HCL	Pancreas_Segerstolpe	Ductal cell	65
HCL	Pancreas_Segerstolpe	Endocrine cell	3
HCL	Pancreas_Segerstolpe	Endothelial cell	4
HCL	Pancreas_Segerstolpe	Gamma cell	40
HCL	Pancreas_Segerstolpe	Stellate cell	28
HCL	Peripheral-Blood	B cell	15
HCL	Peripheral-Blood	Dendritic cell	13
HCL	Peripheral-Blood	Macrophage	18
HCL	Peripheral-Blood	Monocyte	39
HCL	Peripheral-Blood	Neutrophil	11
HCL	Peripheral-Blood	NK cell	5
HCL	Peripheral-Blood	Proliferating cell	37
HCL	Peripheral-Blood	T cell	19
HCL	Pleura	Macrophage	20
HCL	Pleura	Mesothelial cell	48
HCL	Pleura	Neutrophil	25
HCL	Pleura	NK cell	1
HCL	Pleura	Stromal cell	164
HCL	Prostate	Basal cell	1
HCL	Prostate	Endothelial cell	1
HCL	Prostate	Epithelial cell	15
HCL	Prostate	Luminal cell	3
HCL	Prostate	Macrophage	4
HCL	Prostate	Neuroendocrine cell	6
HCL	Rectum	B cell	11
HCL	Rectum	Epithelial cell	4
HCL	Rectum	Goblet cell	29
HCL	Rectum	Macrophage	1
HCL	Rectum	T cell	7
HCL	Sigmoid-Colon	B cell	2
HCL	Sigmoid-Colon	Epithelial cell	11
HCL	Sigmoid-Colon	Macrophage	2
HCL	Sigmoid-Colon	Muscle cell	1
HCL	Sigmoid-Colon	Schwann cell	1
HCL	Sigmoid-Colon	Stromal cell	4
HCL	Sigmoid-Colon	T cell	2
HCL	Spleen	B cell	91
HCL	Spleen	Endothelial cell	31
HCL	Spleen	Erythroid cell	7
HCL	Spleen	Macrophage	33
HCL	Spleen	Neutrophil	33
HCL	Spleen	T cell	3
HCL	Stomach	B cell	17
HCL	Stomach	Chromaffin cell	105
HCL	Stomach	Endothelial cell	1
HCL	Stomach	Epithelial cell	22
HCL	Stomach	Fibroblast	13
HCL	Stomach	Gastric chief cell	21
HCL	Stomach	Gastric mucosa cell	13
HCL	Stomach	Granulocyte	5
HCL	Stomach	Inflammatory cell	6
HCL	Stomach	Macrophage	11
HCL	Stomach	Myeloid cell	9
HCL	Stomach	Parietal cell	6
HCL	Stomach	Pit cell	43
HCL	Stomach	Stromal cell	18
HCL	Stomach	T cell	2
HCL	Temporal-Lobe	Astrocyte	11
HCL	Temporal-Lobe	Glial cell	3
HCL	Temporal-Lobe	Macrophage	10
HCL	Temporal-Lobe	Microglia	23
HCL	Temporal-Lobe	Oligodendrocyte	30
HCL	Temporal-Lobe	Proliferating cell	10
HCL	Thyroid	B cell	17
HCL	Thyroid	Dendritic cell	10
HCL	Thyroid	Endothelial cell	6
HCL	Thyroid	Fibroblast	3
HCL	Thyroid	Muscle cell	4
HCL	Thyroid	Neutrophil	8
HCL	Thyroid	Proliferating cell	3
HCL	Thyroid	T cell	10
HCL	Thyroid	Thyroid follicular cell	525
HCL	Trachea	B cell	11
HCL	Trachea	Basal cell	20
HCL	Trachea	Chondrocyte	15
HCL	Trachea	Endothelial cell	30
HCL	Trachea	Epithelial cell	17
HCL	Trachea	Fibroblast	37
HCL	Trachea	Goblet cell	6
HCL	Trachea	Macrophage	19
HCL	Trachea	Muscle cell	5
HCL	Transverse-Colon	B cell	63
HCL	Transverse-Colon	Endothelial cell	1
HCL	Transverse-Colon	Epithelial cell	146
HCL	Transverse-Colon	Fibroblast	1
HCL	Transverse-Colon	Goblet cell	65
HCL	Transverse-Colon	Macrophage	9
HCL	Transverse-Colon	Mast cell	3
HCL	Transverse-Colon	Muscle cell	1
HCL	Transverse-Colon	Neutrophil	2
HCL	Transverse-Colon	Stromal cell	5
HCL	Transverse-Colon	T cell	7
HCL	Ureter	Basal cell	28
HCL	Ureter	Intermediated cell	2
HCL	Ureter	Superficial cell	2
HCL	Uterus	Endometrial cell	6
HCL	Uterus	Endothelial cell	55
HCL	Uterus	Epithelial cell	1
HCL	Uterus	Fibroblast	5
HCL	Uterus	Macrophage	1
HCL	Uterus	Muscle cell	16
HCL	Uterus	Stromal cell	3
TICA	Blood	B cell	50
TICA	Blood	Cycling cell	24
TICA	Blood	Dendritic cell	9
TICA	Blood	Hematopoietic cell	30
TICA	Blood	Lymphocyte	42
TICA	Blood	Megakaryocyte	23
TICA	Blood	Monocyte	101
TICA	Blood	T cell	199
TICA	Bone marrow	B cell	121
TICA	Bone marrow	Cycling cell	15
TICA	Bone marrow	Dendritic cell	51
TICA	Bone marrow	Erythroid cell	55
TICA	Bone marrow	Hematopoietic cell	64
TICA	Bone marrow	Lymphocyte	80
TICA	Bone marrow	Macrophage	2
TICA	Bone marrow	Mast cell	3
TICA	Bone marrow	Megakaryocyte	15
TICA	Bone marrow	Monocyte	53
TICA	Bone marrow	Promyelocyte cell	14
TICA	Bone marrow	T cell	131
TICA	Caecum	B cell	78
TICA	Caecum	T cell	19
TICA	Duodenum	Macrophage	2
TICA	Duodenum	T cell	77
TICA	jejunum_epithelial	B cell	13
TICA	jejunum_epithelial	Lymphocyte	11
TICA	jejunum_epithelial	Macrophage	4
TICA	jejunum_epithelial	Mast cell	2
TICA	jejunum_epithelial	Monocyte	2
TICA	jejunum_epithelial	T cell	264
TICA	jejunum_lamina_propria	B cell	310
TICA	jejunum_lamina_propria	Dendritic cell	10
TICA	jejunum_lamina_propria	Lymphocyte	10
TICA	jejunum_lamina_propria	Macrophage	63
TICA	jejunum_lamina_propria	Mast cell	71
TICA	jejunum_lamina_propria	Monocyte	6
TICA	jejunum_lamina_propria	T cell	127
TICA	Liver	B cell	60
TICA	Liver	Dendritic cell	2
TICA	Liver	Lymphocyte	105
TICA	Liver	Macrophage	10
TICA	Liver	Monocyte	118
TICA	Liver	T cell	122
TICA	lleum	B cell	15
TICA	lleum	T cell	80
TICA	Lung-draining lymph nodes	B cell	254
TICA	Lung-draining lymph nodes	Cycling cell	35
TICA	Lung-draining lymph nodes	Dendritic cell	36
TICA	Lung-draining lymph nodes	Lymphocyte	27
TICA	Lung-draining lymph nodes	Macrophage	18
TICA	Lung-draining lymph nodes	Mast cell	2
TICA	Lung-draining lymph nodes	Monocyte	8
TICA	Lung-draining lymph nodes	T cell	140
TICA	Lungs	B cell	28
TICA	Lungs	Cycling cell	3
TICA	Lungs	Dendritic cell	31
TICA	Lungs	Hematopoietic cell	4
TICA	Lungs	Lymphocyte	58
TICA	Lungs	Macrophage	202
TICA	Lungs	Mast cell	33
TICA	Lungs	Monocyte	45
TICA	Lungs	Promyelocyte cell	1
TICA	Lungs	T cell	57
TICA	Mesenteric lymph nodes	B cell	139
TICA	Mesenteric lymph nodes	Cycling cell	4
TICA	Mesenteric lymph nodes	Lymphocyte	90
TICA	Mesenteric lymph nodes	Macrophage	1
TICA	Mesenteric lymph nodes	Monocyte	3
TICA	Mesenteric lymph nodes	T cell	223
TICA	Omentum	B cell	12
TICA	Omentum	Lymphocyte	1
TICA	Omentum	Macrophage	2
TICA	Omentum	Monocyte	10
TICA	Omentum	T cell	20
TICA	Sigmoid colon	B cell	8
TICA	Sigmoid colon	T cell	5
TICA	Skeletal muscle	B cell	12
TICA	Skeletal muscle	Cycling cell	1
TICA	Skeletal muscle	Lymphocyte	10
TICA	Skeletal muscle	Monocyte	20
TICA	Skeletal muscle	T cell	36
TICA	Spleen	B cell	321
TICA	Spleen	Cycling cell	18
TICA	Spleen	Dendritic cell	47
TICA	Spleen	Erythroid cell	2
TICA	Spleen	Hematopoietic cell	27
TICA	Spleen	Lymphocyte	95
TICA	Spleen	Macrophage	14
TICA	Spleen	Mast cell	1
TICA	Spleen	Megakaryocyte	5
TICA	Spleen	Monocyte	90
TICA	Spleen	T cell	122
TICA	Thymus	B cell	10
TICA	Thymus	T cell	51
TICA	Transverse colon	B cell	17
TICA	Transverse colon	T cell	7
TTS	Bladder	B cell	78
TTS	Bladder	Dendritic cell	6
TTS	Bladder	Endothelial cell	123
TTS	Bladder	Epithelial cell	430
TTS	Bladder	Fibroblast	206
TTS	Bladder	Macrophage	165
TTS	Bladder	Mast cell	56
TTS	Bladder	Muscle cell	181
TTS	Bladder	NK cell	83
TTS	Bladder	Pericyte	64
TTS	Bladder	T cell	67
TTS	Blood	B cell	250
TTS	Blood	Basophil	13
TTS	Blood	Dendritic cell	4
TTS	Blood	Erythrocyte	16
TTS	Blood	Hematopoietic cell	30
TTS	Blood	Macrophage	18
TTS	Blood	Monocyte	246
TTS	Blood	Neutrophil	218
TTS	Blood	NK cell	64
TTS	Blood	NK T cell	23
TTS	Blood	Platelet	61
TTS	Blood	T cell	435
TTS	Bone_Marrow	B cell	167
TTS	Bone_Marrow	Erythrocyte	13
TTS	Bone_Marrow	Erythroid cell	135
TTS	Bone_Marrow	Granulocyte	31
TTS	Bone_Marrow	Hematopoietic cell	239
TTS	Bone_Marrow	Macrophage	23
TTS	Bone_Marrow	Monocyte	67
TTS	Bone_Marrow	Myeloid cell	136
TTS	Bone_Marrow	Neutrophil	218
TTS	Bone_Marrow	NK cell	64
TTS	Bone_Marrow	T cell	150
TTS	Eye	Adipocyte	23
TTS	Eye	B cell	34
TTS	Eye	Ciliary body	5
TTS	Eye	Corneal keratocyte	79
TTS	Eye	Dendritic cell	21
TTS	Eye	Endothelial cell	84
TTS	Eye	Epithelial cell	331
TTS	Eye	Eye photoreceptor cell	298
TTS	Eye	Fibroblast	20
TTS	Eye	Glial cell	58
TTS	Eye	Lacrimal gland functional unit cell	3342
TTS	Eye	Limbal cell	32
TTS	Eye	Macrophage	38
TTS	Eye	Melanocyte	37
TTS	Eye	Microglia	68
TTS	Eye	Monocyte	5
TTS	Eye	Muller cell	115
TTS	Eye	Neuron	14
TTS	Eye	Ocular surface cell	15
TTS	Eye	Stromal cell	12
TTS	Eye	T cell	109
TTS	Fat	B cell	36
TTS	Fat	Endothelial cell	288
TTS	Fat	Fibroblast	193
TTS	Fat	Leucocyte	230
TTS	Fat	Macrophage	296
TTS	Fat	Mesenchymal cell	241
TTS	Fat	Muscle cell	88
TTS	Fat	Neutrophil	88
TTS	Fat	NK cell	96
TTS	Fat	T cell	109
TTS	Heart	Endothelial cell	116
TTS	Heart	Fibroblast	43
TTS	Heart	Hepatocyte	162
TTS	Heart	Macrophage	21
TTS	Heart	Muscle cell	240
TTS	Kidney	B cell	45
TTS	Kidney	Endothelial cell	51
TTS	Kidney	Epithelial cell	341
TTS	Kidney	Macrophage	42
TTS	Kidney	NK cell	16
TTS	Kidney	T cell	36
TTS	Large_Intestine	B cell	73
TTS	Large_Intestine	Crypt stem cell	179
TTS	Large_Intestine	Endocrine cell	10
TTS	Large_Intestine	Endothelial cell	6
TTS	Large_Intestine	Enterocyte	106
TTS	Large_Intestine	Epithelial cell	30
TTS	Large_Intestine	Fibroblast	88
TTS	Large_Intestine	Goblet cell	50
TTS	Large_Intestine	Mast cell	1
TTS	Large_Intestine	Monocyte	92
TTS	Large_Intestine	Neutrophil	2
TTS	Large_Intestine	Paneth cell	23
TTS	Large_Intestine	T cell	98
TTS	Large_Intestine	Transit amplifying cell	30
TTS	Large_Intestine	Tuft cell	10
TTS	Liver	B cell	2
TTS	Liver	Cholangiocyte	17
TTS	Liver	Dendritic cell	5
TTS	Liver	Endothelial cell	105
TTS	Liver	Erythrocyte	3
TTS	Liver	Fibroblast	27
TTS	Liver	Hepatocyte	461
TTS	Liver	Macrophage	29
TTS	Liver	Monocyte	10
TTS	Liver	Neutrophil	38
TTS	Liver	NK cell	46
TTS	Liver	T cell	20
TTS	Lung	Adventitial cell	556
TTS	Lung	Alveolar cell	221
TTS	Lung	B cell	25
TTS	Lung	Basal cell	163
TTS	Lung	Basophil	29
TTS	Lung	Capillary aerocyte	32
TTS	Lung	Ciliated cell	347
TTS	Lung	Club cell	49
TTS	Lung	Dendritic cell	30
TTS	Lung	Endothelial cell	136
TTS	Lung	Epithelial cell	3
TTS	Lung	Fibroblast	42
TTS	Lung	Goblet cell	54
TTS	Lung	Ionocyte	3
TTS	Lung	Macrophage	103
TTS	Lung	Mesothelial cell	2
TTS	Lung	Monocyte	67
TTS	Lung	Muscle cell	31
TTS	Lung	Neutrophil	35
TTS	Lung	NK cell	26
TTS	Lung	Pericyte	18
TTS	Lung	T cell	85
TTS	Lymph_Node	B cell	407
TTS	Lymph_Node	Dendritic cell	20
TTS	Lymph_Node	Endothelial cell	52
TTS	Lymph_Node	Erythrocyte	2
TTS	Lymph_Node	Hematopoietic cell	13
TTS	Lymph_Node	Lymphocyte	98
TTS	Lymph_Node	Macrophage	111
TTS	Lymph_Node	Mast cell	26
TTS	Lymph_Node	Monocyte	31
TTS	Lymph_Node	Neutrophil	23
TTS	Lymph_Node	NK cell	21
TTS	Lymph_Node	NK T cell	11
TTS	Lymph_Node	Stromal cell	83
TTS	Lymph_Node	T cell	234
TTS	Mammary	B cell	24
TTS	Mammary	Basal cell	38
TTS	Mammary	Endothelial cell	32
TTS	Mammary	Epithelial cell	405
TTS	Mammary	Fibroblast	143
TTS	Mammary	Macrophage	27
TTS	Mammary	Muscle cell	5
TTS	Mammary	Pericyte	3
TTS	Mammary	T cell	115
TTS	Muscle	Endothelial cell	357
TTS	Muscle	Macrophage	201
TTS	Muscle	Mast cell	16
TTS	Muscle	Mesenchymal cell	258
TTS	Muscle	Mesothelial cell	1
TTS	Muscle	Muscle cell	296
TTS	Muscle	NK T cell	59
TTS	Muscle	Pericyte	76
TTS	Muscle	T cell	318
TTS	Muscle	Tendon cell	25
TTS	Pancreas	Acinar cell	205
TTS	Pancreas	Alpha cell	20
TTS	Pancreas	B cell	253
TTS	Pancreas	Beta cell	23
TTS	Pancreas	Ductal cell	308
TTS	Pancreas	Endothelial cell	154
TTS	Pancreas	Fibroblast	28
TTS	Pancreas	Mast cell	119
TTS	Pancreas	Myeloid cell	128
TTS	Pancreas	NK cell	6
TTS	Pancreas	PP cell	80
TTS	Pancreas	Stellate cell	53
TTS	Pancreas	T cell	44
TTS	Prostate	Basal cell	145
TTS	Prostate	Club cell	188
TTS	Prostate	Endothelial cell	56
TTS	Prostate	Epithelial cell	130
TTS	Prostate	Erythroid cell	2
TTS	Prostate	Fibroblast	50
TTS	Prostate	Germ cell	3
TTS	Prostate	Hillock cell	105
TTS	Prostate	Luminal cell	289
TTS	Prostate	Macrophage	49
TTS	Prostate	Monocyte	187
TTS	Prostate	Muscle cell	31
TTS	Prostate	Myeloid cell	81
TTS	Prostate	Neutrophil	2
TTS	Prostate	NK T cell	22
TTS	Prostate	Stromal cell	36
TTS	Prostate	T cell	121
TTS	Salivary_Gland	Acinar cell	36
TTS	Salivary_Gland	Adventitial cell	157
TTS	Salivary_Gland	B cell	267
TTS	Salivary_Gland	Basal cell	110
TTS	Salivary_Gland	Endothelial cell	105
TTS	Salivary_Gland	Epithelial cell	117
TTS	Salivary_Gland	Fibroblast	161
TTS	Salivary_Gland	Ionocyte	11
TTS	Salivary_Gland	Macrophage	98
TTS	Salivary_Gland	Monocyte	35
TTS	Salivary_Gland	Neutrophil	11
TTS	Salivary_Gland	NK cell	33
TTS	Salivary_Gland	Pericyte	21
TTS	Salivary_Gland	Salivary gland cell	9
TTS	Salivary_Gland	T cell	420
TTS	Skin	B cell	4
TTS	Skin	Dendritic cell	33
TTS	Skin	Endothelial cell	136
TTS	Skin	Epithelial cell	151
TTS	Skin	Langerhans cell	11
TTS	Skin	Macrophage	123
TTS	Skin	Mast cell	102
TTS	Skin	Melanocyte	42
TTS	Skin	Muscle cell	54
TTS	Skin	NK T cell	2
TTS	Skin	Stromal cell	213
TTS	Skin	T cell	33
TTS	Small_Intestine	B cell	90
TTS	Small_Intestine	Crypt stem cell	107
TTS	Small_Intestine	Duodenum glandular cell	8
TTS	Small_Intestine	Endocrine cell	13
TTS	Small_Intestine	Endothelial cell	7
TTS	Small_Intestine	Enterocyte	330
TTS	Small_Intestine	Epithelial cell	42
TTS	Small_Intestine	Fibroblast	25
TTS	Small_Intestine	Goblet cell	37
TTS	Small_Intestine	Mast cell	5
TTS	Small_Intestine	Monocyte	28
TTS	Small_Intestine	Neutrophil	14
TTS	Small_Intestine	Paneth cell	29
TTS	Small_Intestine	T cell	151
TTS	Small_Intestine	Transit amplifying cell	24
TTS	Small_Intestine	Tuft cell	75
TTS	Spleen	B cell	358
TTS	Spleen	Dendritic cell	11
TTS	Spleen	Endothelial cell	268
TTS	Spleen	Erythrocyte	12
TTS	Spleen	Hematopoietic cell	20
TTS	Spleen	Lymphocyte	17
TTS	Spleen	Macrophage	83
TTS	Spleen	Monocyte	111
TTS	Spleen	Neutrophil	151
TTS	Spleen	NK cell	58
TTS	Spleen	NK T cell	36
TTS	Spleen	Platelet	6
TTS	Spleen	T cell	150
TTS	Thymus	B cell	350
TTS	Thymus	Dendritic cell	12
TTS	Thymus	Endothelial cell	422
TTS	Thymus	Epithelial cell	84
TTS	Thymus	Erythrocyte	3
TTS	Thymus	Fibroblast	300
TTS	Thymus	Lymphocyte	31
TTS	Thymus	Macrophage	63
TTS	Thymus	Mesothelial cell	1
TTS	Thymus	Monocyte	44
TTS	Thymus	Muscle cell	189
TTS	Thymus	NK cell	11
TTS	Thymus	NK T cell	8
TTS	Thymus	T cell	193
TTS	Thymus	Thymocyte	49
TTS	Tongue	Basal cell	349
TTS	Tongue	Endothelial cell	21
TTS	Tongue	Epithelial cell	141
TTS	Tongue	Fibroblast	40
TTS	Tongue	Immune cell	375
TTS	Tongue	Kerationcyte	139
TTS	Tongue	Muscle cell	9
TTS	Tongue	Pericyte	14
TTS	Trachea	B cell	72
TTS	Trachea	Basal cell	257
TTS	Trachea	Ciliated cell	445
TTS	Trachea	Connective tissue cell	43
TTS	Trachea	Endothelial cell	97
TTS	Trachea	Epithelial cell	42
TTS	Trachea	Fibroblast	103
TTS	Trachea	Goblet cell	23
TTS	Trachea	Ionocyte	1
TTS	Trachea	Macrophage	55
TTS	Trachea	Mast cell	11
TTS	Trachea	Muscle cell	21
TTS	Trachea	Neutrophil	57
TTS	Trachea	Secreting cell	25
TTS	Trachea	T cell	40
TTS	Uterus	Endothelial cell	99
TTS	Uterus	Epithelial cell	323
TTS	Uterus	Fibroblast	264
TTS	Uterus	Macrophage	62
TTS	Uterus	Muscle cell	33
TTS	Uterus	NK cell	11
TTS	Uterus	Pericyte	8
TTS	Uterus	T cell	52
TTS	Vasculature	B cell	12
TTS	Vasculature	Endothelial cell	146
TTS	Vasculature	Epithelial cell	8
TTS	Vasculature	Erythrocyte	3
TTS	Vasculature	Fibroblast	330
TTS	Vasculature	Macrophage	309
TTS	Vasculature	Mast cell	17
TTS	Vasculature	Muscle cell	195
TTS	Vasculature	NK cell	24
TTS	Vasculature	Pericyte	139
TTS	Vasculature	T cell	52
