# Supplementary material for: LncCE: Landscape of Cellularly-elevated lncRNAs in Single Cells Across Normal and Cancer Tissues
Source: Genomics Proteomics Bioinformatics. 2025 Aug 20;23(4):qzaf069. doi: 10.1093/gpbjnl/qzaf069 (PMC12558386; doi:10.1093/gpbjnl/qzaf069)
Supplement: qzaf069_Supplementary_Data [file qzaf069_supplementary_data.zip › Table S3.xlsx]

## Sheet: Sheet 1
Table S3 The list of CE lncRNAs for each cell type
Note: AEL, acute erythroid leukemia; ALL, acute lymphoblastic leukemia; AML, acute myeloid leukemia; BCC, basal cell carcinoma; BLCA, bladder cancer; BRCA, breast cancer; CHOL, cholangiocarcinoma; CLL, chronic lymphocytic leukemia; COAD, colon adenocarcinoma; CRC, colorectal cancer; GBM, glioblastoma; GLI, glioma; HNSCC, head and neck squamous cell carcinoma; KIRC, kidney renal clear cell carcino…
Symbol ID	Cell type	Adult or fetal	Normal or cancer	#Datasets	Cancer/Tissue: dataset
A1BG-AS1	Mesothelial cell	Adult	normal	1	omentum:HCL
A1BG-AS1	Monocyte	Adult	normal	1	blood:HCL
A1BG-AS1	B cell	Adult	normal	1	bone.marrow:TTS
A1BG-AS1	Muscle cell	Adult	normal	1	skin:TTS
A1BG-AS1	T cell	Adult	normal	2	duodenum:TICA,thymus:TICA
A1BG-AS1	NK cell	Adult	cancer	1	AEL:GSE142213
A1BG-AS1	Cancer cell	Adult	cancer	2	BRCA:GSE75688,NET:GSE140312
A2M-AS1	Mast cell	Adult	cancer	4	BRCA:cell_res,COAD:cell_res,LUAD_and_LUSC:cell_res,CRC:GSE144735
A2M-AS1	T cell	Adult	cancer	12	OV:cell_res,MEL:GSE140819,CHOL:GSE125449,CLL:GSE111014,CRC:GSE108989,CRC:GSE139555,MCC:GSE118056,MCC:GSE118056,BCC:GSE123813,LICA:GSE125449,HNSCC:GSE139324,NSCLC:GSE99254
A2M-AS1	Endothelial cell	Fetal	cancer	1	Pediatric-SARC:GSE140819
A2M-AS1	NK cell	Adult	cancer	3	MBC:GSE140819,NSCLC:GSE127465,SKCM:GSE148190
A2M-AS1	Muscle cell	Fetal	cancer	1	Pediatric-RBM:GSE140819
A2M-AS1	Microglia	Fetal	normal	1	brain:HCL_fetal
A2M-AS1	Endothelial cell	Adult	normal	1	lung:HCL
A2M-AS1	Stromal cell	Adult	normal	1	esophagus:HCL
A2M-AS1	Basophil	Adult	normal	1	lung:TTS
A2M-AS1	T cell	Adult	normal	15	lymph.node:TTS,blood:TTS,bone.marrow:TTS,kidney:TTS,lung:TTS,thymus:TTS,spleen:TTS,eye:TTS,adipose:TTS,liver:TTS,uterus:TTS,bone.marrow:TICA,liver:TICA,omentum:TICA,muscle:TICA
A2M-AS1	Mast cell	Adult	normal	5	bladder:TTS,trachea:TTS,vasculature:TTS,jejunum:TICA,lung:TICA
A2M-AS1	NK T cell	Adult	normal	3	muscle:TTS,thymus:TTS,spleen:TTS
A2M-AS1	NK cell	Adult	normal	2	adipose:TTS,salivary.gland:TTS
A2M-AS1	Endothelial cell	Adult	cancer	1	GLI:GSE103224
A2M-AS1	Monocyte/Macrophage	Adult	cancer	2	GLI:GSE148842,GLI:GSE70630
A2M-AS1	Astrocyte	Adult	cancer	1	GLI:GSE141982
A2M-AS1	Cancer cell	Adult	cancer	1	BRCA:GSE75688
A2ML1-AS1	B cell	Adult	cancer	1	CLL:GSE140819
A2ML1-AS1	Endothelial cell	Adult	cancer	1	MEL:GSE140819
A2ML1-AS1	Kerationcyte	Adult	normal	1	tongue:TTS
A2ML1-AS1	T cell	Adult	normal	2	jejunum:TICA,lymph.node:TICA
A2ML1-AS1	B cell	Adult	normal	1	spleen:TICA
A2ML1-AS1	Cancer cell	Adult	cancer	1	MCC:GSE118056
A2ML1-AS2	Lacrimal gland functional unit cell	Adult	normal	1	eye:TTS
A2ML1-AS2	Enterocyte	Adult	normal	1	small.intestine:TTS
A2MP1	Male mitotic arrest phase FGCs	Fetal	normal	1	gonad:HCL_fetal
A2MP1	Endothelial cell	Adult	normal	1	heart:TTS
A2MP1	T cell	Adult	normal	4	lymph.node:TTS,blood:TTS,bone.marrow:TTS,spleen:TTS
A2MP1	Mast cell	Adult	normal	1	bladder:TTS
A2MP1	NK T cell	Adult	normal	1	muscle:TTS
A2MP1	T cell	Adult	cancer	2	CRC:GSE108989,LIHC:GSE98638
A2MP1	Mast cell	Adult	cancer	1	HNSCC:GSE103322
A2MP1	Macrophage	Adult	cancer	1	GBM:GSE84465
AACSP1	Male mitotic arrest phase FGCs	Fetal	normal	1	gonad:HCL_fetal
AACSP1	Basal cell	Adult	normal	2	lung:TTS,trachea:TTS
AACSP1	Muscle cell	Adult	normal	1	heart:TTS
AACSP1	Kerationcyte	Adult	normal	1	tongue:TTS
AACSP1	Lacrimal gland functional unit cell	Adult	normal	1	eye:TTS
AACSP1	Cancer cell	Adult	cancer	1	GLI:GSE103224
AADACL2-AS1	Fibroblast	Adult	cancer	1	BRCA:cell_res
AADACL2-AS1	B cell	Adult	cancer	1	CLL:GSE140819
AADACL2-AS1	Hepatocyte	Adult	cancer	1	MBC:GSE140819
AADACL2-AS1	Ciliated cell	Adult	normal	2	lung:TTS,trachea:TTS
AADACL2-AS1	Fibroblast	Adult	normal	2	breast:TTS,uterus:TTS
AADACP1	Epithelial cell	Fetal	normal	2	intestine:HCL_fetal,adrenal.gland:HCL_fetal
AADACP1	Hepatocyte	Fetal	normal	1	adrenal.gland:HCL_fetal
AADACP1	Ciliated cell	Adult	normal	3	fallopian.tube:HCL,lung:TTS,trachea:TTS
AADACP1	Epithelial cell	Adult	normal	3	ileum:HCL,transverse.colon:HCL,eye:TTS
AADACP1	Goblet cell	Adult	normal	2	transverse.colon:HCL,lung:TTS
AADACP1	Thyroid follicular cell	Adult	normal	1	thyroid:HCL
AADACP1	Acinar cell	Adult	normal	1	pancreas:TTS
AADACP1	Basal cell	Adult	normal	3	lung:TTS,salivary.gland:TTS,trachea:TTS
AADACP1	Endothelial cell	Adult	normal	3	thymus:TTS,pancreas:TTS,salivary.gland:TTS
AADACP1	Fibroblast	Adult	normal	1	breast:TTS
AADACP1	Hepatocyte	Adult	normal	1	liver:TTS
AADACP1	Crypt stem cell	Adult	normal	1	large.intestine:TTS
AADACP1	Macrophage	Adult	normal	1	vasculature:TTS
AADACP1	Cancer cell	Adult	cancer	1	COAD:GSE146771
AATBC	Myeloid cell	Adult	cancer	5	BRCA:cell_res,COAD:cell_res,LUAD_and_LUSC:cell_res,CRC:GSE132465,CRC:GSE144735
AATBC	Epithelial cell	Adult	cancer	2	MBC:GSE140819,NSCLC:GSE140819
AATBC	Neuroendocrine cell	Fetal	cancer	1	Pediatric-NBM:GSE140819
AATBC	Macrophage	Adult	normal	13	lung:HCL,blood:HCL,bladder:TTS,blood:TTS,bone.marrow:TTS,adipose:TTS,kidney:TTS,lung:TTS,lymph.node:TTS,muscle:TTS,trachea:TTS,vasculature:TTS,lung:TICA
AATBC	Neutrophil	Adult	normal	1	gall.bladder:HCL
AATBC	Adipocyte	Adult	normal	1	eye:TTS
AATBC	Basal cell	Adult	normal	2	tongue:TTS,trachea:TTS
AATBC	Epithelial cell	Adult	normal	2	bladder:TTS,breast:TTS
AATBC	Monocyte	Adult	normal	10	spleen:TTS,lymph.node:TTS,blood:TTS,bone.marrow:TTS,liver:TTS,lung:TTS,blood:TICA,bone.marrow:TICA,liver:TICA,lymph.node:TICA
AATBC	Endothelial cell	Adult	normal	1	spleen:TTS
AATBC	Hillock cell	Adult	normal	1	prostate:TTS
AATBC	Myeloid cell	Adult	normal	1	pancreas:TTS
AATBC	Monocyte/Macrophage	Adult	cancer	10	ALL:GSE132509,CLL:GSE111014,KIRC:GSE111360,KIRC:GSE145281,LIHC:GSE140228_10x,LIHC:GSE140228_smart,MM:GSE117156,NHL:GSE128531,NSCLC:GSE127465,OV:GSE115007
AATBC	Macrophage	Adult	cancer	2	MCC:GSE118056,BCC:GSE123813
AATBC	Monocyte	Adult	cancer	1	MCC:GSE118056
AATBC	Cancer cell	Adult	cancer	3	BCC:GSE123813,NSCLC:GSE143423,UVM:GSE139829
AB019440.50	T cell	Adult	cancer	1	ALL:GSE132509
AB019441.29	Granulocyte	Adult	normal	1	brain:HCL
ABALON	Epithelial cell	Adult	cancer	4	MBC:GSE140819,NSCLC:GSE140819,OV:GSE140819,CRC:GSE132257
ABALON	Erythrocyte	Adult	normal	1	blood:TTS
ABALON	NK cell	Adult	normal	1	spleen:TTS
ABALON	Lymphocyte	Adult	normal	1	lymph.node:TICA
ABALON	Cancer cell	Adult	cancer	1	GLI:GSE103224
ABCA11P	Stromal cell	Fetal	normal	1	calvaria:HCL_fetal
ABCA11P	Stromal cell	Adult	normal	1	pleura:HCL
ABCA11P	Endothelial cell	Adult	normal	1	adipose:TTS
ABCA11P	Cancer cell	Adult	cancer	1	BRCA:GSE75688
ABCA17P	Female meiotic prophase FGCs	Fetal	normal	1	gonad:HCL_fetal
ABCA17P	Germ cell	Fetal	normal	1	gonad:HCL_fetal
ABCA17P	Mesothelial cell	Adult	normal	1	omentum:HCL
ABCA17P	T cell	Adult	normal	1	blood:TTS
ABCA17P	Lacrimal gland functional unit cell	Adult	normal	1	eye:TTS
ABCA17P	Muller cell	Adult	normal	1	eye:TTS
ABCA17P	Cancer cell	Adult	cancer	4	GLI:GSE103224,GLI:GSE70630,GLI:GSE89567,BRCA:GSE75688
ABCA9-AS1	Cancer cell	Adult	cancer	3	COAD:cell_res,LUAD_and_LUSC:cell_res,NSCLC:EMTAB6149
ABCA9-AS1	B cell	Adult	cancer	1	CLL:GSE140819
ABCA9-AS1	Epithelial cell	Adult	cancer	2	OV:GSE140819,CRC:GSE144735
ABCA9-AS1	Fibroblast	Adult	cancer	3	MEL:GSE140819,MBC:GSE140819,OV:GSE140819
ABCA9-AS1	Fibroblast	Fetal	cancer	1	Pediatric-NBM:GSE140819
ABCA9-AS1	Hepatocyte	Adult	cancer	1	MBC:GSE140819
ABCA9-AS1	Adventitial cell	Adult	normal	2	lung:TTS,salivary.gland:TTS
ABCA9-AS1	Endothelial cell	Adult	normal	1	spleen:TTS
ABCA9-AS1	Fibroblast	Adult	normal	5	bladder:TTS,breast:TTS,thymus:TTS,trachea:TTS,vasculature:TTS
ABCA9-AS1	Lacrimal gland functional unit cell	Adult	normal	1	eye:TTS
ABCA9-AS1	Mesenchymal cell	Adult	normal	2	adipose:TTS,muscle:TTS
ABCA9-AS1	T cell	Adult	cancer	1	ALL:GSE132509
ABCC13	Erythroid cell	Fetal	normal	1	adrenal.gland:HCL_fetal
ABCC13	Male mitotic arrest phase FGCs	Fetal	normal	1	gonad:HCL_fetal
ABCC13	Alpha cell	Adult	normal	1	pancreas:HCL
ABCC13	Alveolar cell	Adult	normal	3	lung:HCL,lung:TTS,lung:TTS
ABCC13	Beta cell	Adult	normal	1	pancreas:HCL
ABCC13	Epithelial cell	Adult	normal	4	ileum:HCL,jejunum:HCL,transverse.colon:HCL,bladder:TTS
ABCC13	Erythroid cell	Adult	normal	2	bone.marrow:HCL,prostate:TTS
ABCC13	Erythrocyte	Adult	normal	7	blood:TTS,bone.marrow:TTS,liver:TTS,lymph.node:TTS,spleen:TTS,thymus:TTS,vasculature:TTS
ABCC13	Goblet cell	Adult	normal	1	small.intestine:TTS
ABCC13	Kerationcyte	Adult	normal	1	tongue:TTS
ABCC13	Enterocyte	Adult	normal	1	large.intestine:TTS
ABCC5-AS1	Epithelial cell	Adult	cancer	1	MBC:GSE140819
ABCC5-AS1	Ciliated cell	Adult	normal	2	lung:TTS,trachea:TTS
ABCC5-AS1	Lacrimal gland functional unit cell	Adult	normal	1	eye:TTS
ABCC5-AS1	Macrophage	Adult	normal	1	lung:TICA
ABCC5-AS1	Cancer cell	Adult	cancer	1	GLI:GSE102130
ABCC6P1	Acinar cell	Fetal	normal	1	pancreas:HCL_fetal
ABCC6P1	Epithelial cell	Fetal	normal	1	adrenal.gland:HCL_fetal
ABCC6P1	Hepatocyte	Fetal	normal	1	adrenal.gland:HCL_fetal
ABCC6P1	Tubule cell	Fetal	normal	1	kidney:HCL_fetal
ABCC6P1	Acinar cell	Adult	normal	3	pancreas:HCL,pancreas:HCL,pancreas:TTS
ABCC6P1	Fibroblast	Adult	normal	3	artery:HCL,thymus:TTS,vasculature:TTS
ABCC6P1	Hepatocyte	Adult	normal	3	liver:HCL,heart:TTS,liver:TTS
ABCC6P1	Tubule cell	Adult	normal	1	kidney:HCL
ABCC6P1	Zona fasciculata cell	Adult	normal	1	adrenal.gland:HCL
ABCC6P1	Alveolar cell	Adult	normal	2	lung:TTS,lung:TTS
ABCC6P1	Ciliated cell	Adult	normal	2	lung:TTS,trachea:TTS
ABCC6P1	Goblet cell	Adult	normal	1	large.intestine:TTS
ABCC6P1	Hematopoietic cell	Adult	normal	1	bone.marrow:TTS
ABCC6P1	Epithelial cell	Adult	normal	1	kidney:TTS
ABCC6P1	Lacrimal gland functional unit cell	Adult	normal	1	eye:TTS
ABCC6P1	Luminal cell	Adult	normal	1	prostate:TTS
ABCC6P1	Neutrophil	Adult	normal	2	blood:TTS,bone.marrow:TTS
ABCC6P1	Cancer cell	Adult	cancer	4	GLI:GSE103224,GLI:GSE70630,GLI:GSE89567,BRCA:GSE75688
ABCC6P1	T cell	Adult	cancer	1	MEL:GSE72056
ABCC6P1	Oligodendrocyte	Adult	cancer	1	GBM:GSE84465
ABCC6P1	Monocyte/Macrophage	Adult	cancer	1	KIRC:GSE145281
ABCC6P2	Tubule cell	Fetal	normal	1	kidney:HCL_fetal
ABCC6P2	Epithelial cell	Fetal	normal	1	adrenal.gland:HCL_fetal
ABCC6P2	Hepatocyte	Fetal	normal	1	adrenal.gland:HCL_fetal
ABCC6P2	Alpha cell	Adult	normal	1	pancreas:HCL
ABCC6P2	Alveolar cell	Adult	normal	2	lung:HCL,lung:TTS
ABCC6P2	Tubule cell	Adult	normal	1	kidney:HCL
ABCC6P2	Thyroid follicular cell	Adult	normal	1	thyroid:HCL
ABCC6P2	Acinar cell	Adult	normal	1	salivary.gland:TTS
ABCC6P2	Ciliated cell	Adult	normal	2	lung:TTS,trachea:TTS
ABCC6P2	Fibroblast	Adult	normal	1	thymus:TTS
ABCC6P2	Hepatocyte	Adult	normal	2	heart:TTS,liver:TTS
ABCC6P2	Epithelial cell	Adult	normal	1	kidney:TTS
ABCC6P2	Cancer cell	Adult	cancer	6	GLI:GSE102130,GLI:GSE103224,GLI:GSE70630,GLI:GSE89567,BRCA:GSE75688,GBM:GSE84465
ABCF2P1	Lacrimal gland functional unit cell	Adult	normal	1	eye:TTS
ABHD11-AS1	Cancer cell	Adult	cancer	4	OV:cell_res,LICA:GSE125449,NSCLC:GSE143423,PAAD:CRA001160
ABHD11-AS1	Endothelial cell	Adult	cancer	2	BRCA:cell_res,BLCA:GSE145137
ABHD11-AS1	Epithelial cell	Adult	cancer	9	COAD:cell_res,LUAD_and_LUSC:cell_res,MBC:GSE140819,MBC:GSE140819,NSCLC:GSE140819,CRC:GSE132257,CRC:GSE132465,CRC:GSE144735,NSCLC:GSE117570
ABHD11-AS1	Hepatocyte	Fetal	normal	1	adrenal.gland:HCL_fetal
ABHD11-AS1	Alveolar cell	Adult	normal	2	lung:HCL,lung:TTS
ABHD11-AS1	Ciliated cell	Adult	normal	3	fallopian.tube:HCL,lung:TTS,trachea:TTS
ABHD11-AS1	Epithelial cell	Adult	normal	6	duodenum:HCL,ileum:HCL,transverse.colon:HCL,bladder:TTS,eye:TTS,breast:TTS
ABHD11-AS1	Loop of Henle	Adult	normal	1	kidney:HCL
ABHD11-AS1	Thyroid follicular cell	Adult	normal	1	thyroid:HCL
ABHD11-AS1	Acinar cell	Adult	normal	1	pancreas:TTS
ABHD11-AS1	Club cell	Adult	normal	1	prostate:TTS
ABHD11-AS1	Endothelial cell	Adult	normal	3	lymph.node:TTS,muscle:TTS,thymus:TTS
ABHD11-AS1	Hillock cell	Adult	normal	1	prostate:TTS
ABHD11-AS1	Neutrophil	Adult	normal	2	blood:TTS,bone.marrow:TTS
ABHD11-AS1	Platelet	Adult	normal	1	blood:TTS
ABHD11-AS1	T cell	Adult	cancer	1	CLL:GSE111014
ABHD15-AS1	Enterocyte	Adult	normal	1	small.intestine:TTS
ABHD15-AS1	B cell	Adult	normal	1	blood:TTS
ABHD15-AS1	NK cell	Adult	normal	1	blood:TTS
ABHD15-AS1	Lymphocyte	Adult	normal	2	bone.marrow:TICA,spleen:TICA
ABHD15-AS1	Macrophage	Adult	cancer	1	GLI:GSE141982
ABHD17AP3	B cell	Adult	normal	2	lymph.node:TTS,thymus:TTS
ABHD17AP3	NK cell	Adult	normal	2	blood:TTS,adipose:TTS
ABHD17AP4	B cell	Adult	normal	2	lymph.node:TTS,spleen:TTS
ABHD17AP5	B cell	Adult	normal	3	lymph.node:TTS,thymus:TTS,spleen:TTS
ABHD17AP6	B cell	Adult	normal	2	lymph.node:TTS,thymus:TTS
ABHD17AP6	Basal cell	Adult	normal	1	lung:TTS
ABHD17AP6	Hematopoietic cell	Adult	normal	1	bone.marrow:TTS
ABHD17AP6	NK cell	Adult	normal	2	adipose:TTS,spleen:TTS
ABHD17AP6	NK T cell	Adult	normal	1	spleen:TTS
ABHD17AP6	T cell	Adult	cancer	1	MM:GSE117156
ABI1P1	Lacrimal gland functional unit cell	Adult	normal	1	eye:TTS
AC000032.2	T cell	Adult	cancer	1	BCC:GSE123813
AC000032.2	Cancer cell	Adult	cancer	1	BRCA:GSE75688
AC000035.3	Neuroendocrine cell	Fetal	cancer	1	Pediatric-NBM:GSE140819
AC000035.3	Cancer cell	Adult	cancer	1	MCC:GSE118056
AC000041.8	B cell	Adult	cancer	1	LIHC:GSE140228_smart
AC000067.1	Fibroblast	Adult	cancer	2	BRCA:cell_res,COAD:cell_res,LICA:GSE125449
AC000067.1	Endothelial cell	Adult	normal	1	thymus:TTS
AC000067.1	Stromal cell	Adult	cancer	2	CRC:GSE132465,CRC:GSE144735
AC000067.1	Cancer cell	Adult	cancer	1
AC000067.1	Epithelial cell	Adult	cancer	1	LICA:GSE125449
AC000067.1	Stellate cell	Adult	cancer	1	PAAD:CRA001160
AC000068.10	Cancer cell	Adult	cancer	1	LUAD_and_LUSC:cell_res
AC000068.10	Neuroendocrine cell	Fetal	cancer	1	Pediatric-NBM:GSE140819
AC000068.5	Epithelial cell	Adult	cancer	2	MBC:GSE140819,MBC:GSE140819
AC000068.5	Neuroendocrine cell	Fetal	cancer	1	Pediatric-NBM:GSE140819
AC000068.5	Muscle cell	Fetal	cancer	1	Pediatric-RBM:GSE140819
AC000068.5	T cell	Adult	cancer	1	ALL:GSE132509
AC000068.5	Astrocyte	Adult	cancer	1	GLI:GSE141982
AC000068.5	Cancer cell	Adult	cancer	1	BRCA:GSE75688
AC000068.5	Dendritic cell	Adult	cancer	1	OV:GSE115007
AC000068.9	Cancer cell	Adult	cancer	1	OV:cell_res
AC000068.9	Epithelial cell	Adult	cancer	1	MBC:GSE140819
AC000068.9	Neuroendocrine cell	Fetal	cancer	1	Pediatric-NBM:GSE140819
AC000111.6	Cancer cell	Adult	cancer	1	COAD:cell_res
AC000111.6	Intercalated cell	Adult	normal	1	kidney:HCL
AC000111.6	Epithelial cell	Adult	cancer	1	CRC:GSE144735
AC000124.1	Epithelial cell	Adult	cancer	1	MBC:GSE140819
AC000124.1	Acinar cell	Adult	normal	1	salivary.gland:TTS
AC000124.1	Eye photoreceptor cell	Adult	normal	1	eye:TTS
AC000124.1	Muller cell	Adult	normal	1	eye:TTS
AC000367.1	Lacrimal gland functional unit cell	Adult	normal	1	eye:TTS
AC000374.1	Lacrimal gland functional unit cell	Adult	normal	1	eye:TTS
AC000403.4	Endothelial cell	Adult	cancer	1	BRCA:cell_res
AC000403.4	Neuron	Adult	normal	1	brain:HCL
AC000403.4	Stromal cell	Adult	cancer	1	CRC:GSE144735
AC000403.4	Cancer cell	Adult	cancer	1	GLI:GSE139448
AC001226.7	Cancer cell	Adult	cancer	2	GLI:GSE103224,GLI:GSE139448
AC002044.4	Monocyte/Macrophage	Adult	cancer	2	LIHC:GSE140228_10x,LIHC:GSE140228_smart
AC002056.3	Mesenchymal cell	Fetal	normal	1	lung:HCL_fetal
AC002056.3	B cell	Adult	normal	1	spleen:HCL
AC002056.3	Cancer cell	Adult	cancer	1	BRCA:GSE75688
AC002056.5	Epithelial cell	Adult	cancer	1	MBC:GSE140819
AC002059.10	Monocyte/Macrophage	Adult	cancer	1	GLI:GSE103224
AC002064.5	Fibroblast	Adult	cancer	1	OV:GSE140819
AC002064.5	Astrocyte	Adult	cancer	1	GLI:GSE141982
AC002066.1	Alveolar cell	Adult	cancer	1	LUAD_and_LUSC:cell_res
AC002066.1	Cancer cell	Adult	cancer	3	LUAD_and_LUSC:cell_res,LICA:GSE125449,NSCLC:EMTAB6149
AC002066.1	Fibroblast	Adult	cancer	3	BRCA:cell_res,COAD:cell_res,MBC:GSE140819
AC002066.1	Fibroblast	Fetal	cancer	3	Pediatric-NBM:GSE140819,Pediatric-SARC:GSE140819,Pediatric-RBM:GSE140819
AC002066.1	Thyroid follicular cell	Adult	normal	1	thyroid:HCL
AC002066.1	Lacrimal gland functional unit cell	Adult	normal	1	eye:TTS
AC002066.1	Muscle cell	Adult	normal	2	adipose:TTS,thymus:TTS
AC002066.1	Stromal cell	Adult	cancer	2	CRC:GSE132465,CRC:GSE144735
AC002116.7	Epithelial cell	Adult	cancer	1	MBC:GSE140819
AC002116.7	T cell	Adult	cancer	2	BCC:GSE123813,SCC:GSE123813
AC002117.1	Epithelial cell	Adult	cancer	1	LUAD_and_LUSC:cell_res
AC002117.1	Muscle cell	Fetal	cancer	1	Pediatric-RBM:GSE140819
AC002117.1	B cell	Adult	normal	1	spleen:HCL
AC002127.2	Chondrocyte	Fetal	cancer	1	Pediatric-SARC:GSE140819
AC002127.2	Neural Progenitor-Like	Fetal	cancer	1	Pediatric-HGG:GSE140819
AC002127.2	Muscle cell	Fetal	cancer	1	Pediatric-RBM:GSE140819
AC002127.2	Lacrimal gland functional unit cell	Adult	normal	1	eye:TTS
AC002127.4	Muscle cell	Fetal	cancer	1	Pediatric-RBM:GSE140819
AC002128.5	Neuroendocrine cell	Fetal	cancer	1	Pediatric-NBM:GSE140819
AC002306.1	T cell	Adult	cancer	14	COAD:cell_res,LUAD_and_LUSC:cell_res,OV:cell_res,MBC:GSE140819,CRC:GSE132257,CRC:GSE132465,CRC:GSE144735,NSCLC:GSE150430,BCC:GSE123813,LICA:GSE125449,KIRC:GSE111360,LIHC:GSE140228_10x,NSCLC:EMTAB6149,UVM:GSE139829
AC002306.1	Epithelial cell	Adult	cancer	1	MBC:GSE140819
AC002306.1	Neuroendocrine cell	Fetal	cancer	1	Pediatric-NBM:GSE140819
AC002306.1	Muscle cell	Fetal	cancer	1	Pediatric-RBM:GSE140819
AC002306.1	Thyroid follicular cell	Adult	normal	1	thyroid:HCL
AC002306.1	B cell	Adult	normal	1	bladder:TTS
AC002306.1	T cell	Adult	normal	25	salivary.gland:TTS,bone.marrow:TTS,large.intestine:TTS,lung:TTS,muscle:TTS,small.intestine:TTS,large.intestine:TTS,muscle:TTS,prostate:TTS,small.intestine:TTS,thymus:TTS,trachea:TTS,thymus:TTS,thymus:TTS,bladder:TTS,adipose:TTS,prostate:TTS,vasculature:TTS,blood:TICA,bone.marrow:TICA,jejunum:TICA,liver:TICA,lymph.node:TICA,lung:TICA,lymph.node:TICA
AC002306.1	Immune cell	Adult	normal	1	tongue:TTS
AC002310.10	T cell	Adult	cancer	1	SKCM:GSE123139
AC002310.12	Epithelial cell	Adult	cancer	3	MBC:GSE140819,NSCLC:GSE140819,OV:GSE140819
AC002310.12	Mesothelial cell	Adult	normal	1	omentum:HCL
AC002310.7	T cell	Adult	cancer	5	ALL:GSE132509,CLL:GSE125881,CRC:GSE136394,BCC:GSE123813,NHL:GSE128531
AC002310.7	Cancer cell	Adult	cancer	1	GLI:GSE103224
AC002383.2	Epithelial cell	Adult	cancer	2	MBC:GSE140819,MBC:GSE140819
AC002386.1	Lacrimal gland functional unit cell	Adult	normal	1	eye:TTS
AC002398.11	Fibroblast	Adult	cancer	2	COAD:cell_res,OV:cell_res
AC002398.11	Epithelial cell	Adult	cancer	3	MBC:GSE140819,CRC:GSE132257,NSCLC:GSE150430
AC002398.11	Astrocyte	Adult	cancer	1	GLI:GSE141982
AC002398.12	Fibroblast	Adult	cancer	3	BRCA:cell_res,COAD:cell_res,OV:cell_res
AC002398.13	Epithelial cell	Adult	cancer	1	MBC:GSE140819
AC002398.13	Muscle cell	Fetal	cancer	1	Pediatric-RBM:GSE140819
AC002398.13	Cancer cell	Adult	cancer	1	GLI:GSE103224
AC002451.3	Enteric glia	Adult	cancer	1	COAD:cell_res
AC002451.3	Epithelial cell	Adult	cancer	3	LUAD_and_LUSC:cell_res,NSCLC:GSE150430,LICA:GSE125449
AC002451.3	Muscle cell	Fetal	normal	1	heart:HCL_fetal
AC002451.3	Astrocyte	Adult	normal	1	cerebellum:HCL
AC002451.3	Ciliated cell	Adult	normal	1	fallopian.tube:HCL
AC002451.3	Macrophage	Adult	normal	2	bone.marrow:HCL,blood:HCL
AC002451.3	Stromal cell	Adult	cancer	2	CRC:GSE132465,CRC:GSE144735
AC002451.3	Monocyte/Macrophage	Adult	cancer	6	ALL:GSE132509,KIRC:GSE111360,LIHC:GSE140228_10x,LIHC:GSE140228_smart,OV:GSE115007,SKCM:GSE123139
AC002456.2	Fibroblast	Adult	cancer	3	BRCA:cell_res,COAD:cell_res,LUAD_and_LUSC:cell_res
AC002456.2	Epithelial cell	Adult	cancer	3	MBC:GSE140819,MBC:GSE140819,NSCLC:GSE140819
AC002456.2	Muscle cell	Fetal	cancer	1	Pediatric-RBM:GSE140819
AC002456.2	Ductal cell	Fetal	normal	1	pancreas:HCL_fetal
AC002456.2	Astrocyte	Adult	normal	1	cerebellum:HCL
AC002456.2	Dendritic cell	Adult	normal	1	lung:HCL
AC002456.2	Myeloid cell	Adult	normal	2	adrenal.gland:HCL,stomach:HCL
AC002456.2	Neutrophil	Adult	normal	4	bone.marrow:HCL,lung:HCL,spleen:HCL,thyroid:HCL
AC002456.2	NK cell	Adult	normal	1	adrenal.gland:HCL
AC002456.2	Myeloid cell	Adult	cancer	2	CRC:GSE132257,CRC:GSE132465
AC002456.2	Stromal cell	Adult	cancer	1	CRC:GSE144735
AC002456.2	B cell	Adult	cancer	1	CLL:GSE111014
AC002456.2	Cancer cell	Adult	cancer	2	GLI:GSE103224,BLCA:GSE145137
AC002456.2	Macrophage	Adult	cancer	2	MCC:GSE118056,BCC:GSE123813
AC002456.2	Dendritic cell	Adult	cancer	1	KIRC:GSE111360
AC002456.2	T cell	Adult	cancer	1	SCC:GSE123813
AC002467.7	Epithelial cell	Adult	cancer	4	LUAD_and_LUSC:cell_res,MBC:GSE140819,NSCLC:GSE140819,NSCLC:GSE117570
AC002467.7	Endothelial cell	Adult	normal	1	uterus:HCL
AC002472.11	Muscle cell	Fetal	cancer	1	Pediatric-RBM:GSE140819
AC002472.11	Astrocyte	Adult	cancer	1	GLI:GSE141982
AC002480.3	Endothelial cell	Adult	cancer	3	BRCA:cell_res,COAD:cell_res,LUAD_and_LUSC:cell_res
AC002480.3	Myeloid cell	Adult	cancer	1	CRC:GSE132465
AC002480.3	Macrophage	Adult	cancer	2	NSCLC:GSE150430,GLI:GSE141982
AC002480.3	Cancer cell	Adult	cancer	1
AC002480.3	Epithelial cell	Adult	cancer	1	LICA:GSE125449
AC002480.3	T cell	Adult	cancer	1	KIRC:GSE111360
AC002480.3	B cell	Adult	cancer	1	LIHC:GSE140228_smart
AC002480.4	Endothelial cell	Adult	cancer	2	BRCA:cell_res,LUAD_and_LUSC:cell_res
AC002480.4	B cell	Adult	cancer	1	MEL:GSE140819
AC002480.4	Myeloid cell	Adult	cancer	1	CRC:GSE132465
AC002480.4	Macrophage	Adult	cancer	1	GLI:GSE141982
AC002511.2	Fibroblast	Adult	cancer	1	COAD:cell_res
AC002511.2	Endothelial cell	Fetal	cancer	1	Pediatric-SARC:GSE140819
AC002511.2	Basal cell	Adult	normal	1	tongue:TTS
AC002511.2	Epithelial cell	Adult	normal	1	salivary.gland:TTS
AC002511.2	Fibroblast	Adult	normal	1	large.intestine:TTS
AC002511.2	Goblet cell	Adult	normal	1	large.intestine:TTS
AC002511.2	Kerationcyte	Adult	normal	1	tongue:TTS
AC002511.2	Luminal cell	Adult	normal	1	prostate:TTS
AC002511.2	Muscle cell	Adult	normal	1	bladder:TTS
AC002511.2	Neutrophil	Adult	normal	2	blood:TTS,spleen:TTS
AC002511.2	Pericyte	Adult	normal	1	vasculature:TTS
AC002511.2	Stromal cell	Adult	cancer	3	CRC:GSE132257,CRC:GSE132465,CRC:GSE144735
AC002511.2	Macrophage	Adult	cancer	1	MCC:GSE118056
AC002511.3	Cancer cell	Adult	cancer	1	BRCA:cell_res
AC002511.3	Macrophage	Adult	cancer	1	MCC:GSE118056
AC002539.1	Epithelial cell	Adult	cancer	1	MBC:GSE140819
AC002539.1	Muscle cell	Fetal	cancer	1	Pediatric-RBM:GSE140819
AC002539.1	Macrophage	Adult	cancer	1	GLI:GSE141982
AC002543.2	Cancer cell	Adult	cancer	1	GLI:GSE103224
AC002550.5	Epithelial cell	Adult	cancer	1	MBC:GSE140819
AC002550.5	Cancer cell	Adult	cancer	1	GLI:GSE103224
AC002550.6	Endothelial cell	Adult	cancer	1	COAD:cell_res
AC002550.6	Epithelial cell	Adult	cancer	1	MBC:GSE140819
AC002550.6	Cancer cell	Adult	cancer	1	MCC:GSE118056
AC002551.1	Ciliated cell	Adult	normal	2	lung:TTS,trachea:TTS
AC002551.1	Monocyte	Adult	normal	3	spleen:TTS,blood:TICA,spleen:TICA
AC002551.1	Ductal cell	Adult	normal	1	pancreas:TTS
AC002551.1	Lacrimal gland functional unit cell	Adult	normal	1	eye:TTS
AC002551.1	Muscle cell	Adult	normal	1	muscle:TTS
AC002551.1	T cell	Adult	normal	1	jejunum:TICA
AC002551.1	Cancer cell	Adult	cancer	1	GLI:GSE103224
AC002984.2	Intercalated cell	Adult	normal	1	kidney:HCL
AC003005.2	Muscle cell	Fetal	cancer	1	Pediatric-RBM:GSE140819
AC003005.2	Acinar cell	Adult	normal	1	pancreas:TTS
AC003005.2	B cell	Adult	normal	1	jejunum:TICA
AC003005.2	Cancer cell	Adult	cancer	3	GLI:GSE103224,GLI:GSE139448,MCC:GSE118056
AC003075.4	Epithelial cell	Adult	cancer	3	NSCLC:GSE140819,OV:GSE140819,NSCLC:GSE117570
AC003075.4	Macrophage	Adult	normal	1	bone.marrow:HCL
AC003075.4	Mesothelial cell	Adult	normal	1	omentum:HCL
AC003075.4	Oligodendrocyte	Adult	normal	1	cerebellum:HCL
AC003075.4	Mast cell	Adult	cancer	1	LIHC:GSE140228_smart
AC003084.2	Astrocyte	Adult	cancer	1	GLI:GSE141982
AC003088.1	Cancer cell	Adult	cancer	3	BRCA:cell_res,OV:cell_res,MCC:GSE118056
AC003088.1	Epithelial cell	Adult	cancer	1	MBC:GSE140819
AC003088.1	Fibroblast	Adult	cancer	1	OV:GSE140819
AC003088.1	Muscle cell	Fetal	cancer	1	Pediatric-RBM:GSE140819
AC003088.1	Astrocyte	Adult	cancer	1	GLI:GSE141982
AC003090.1	Alveolar cell	Adult	cancer	1	LUAD_and_LUSC:cell_res
AC003090.1	Fibroblast	Adult	cancer	2	COAD:cell_res,NSCLC:GSE140819
AC003090.1	Stromal cell	Fetal	normal	1	intestine:HCL_fetal
AC003090.1	Chondrocyte	Adult	normal	1	trachea:HCL
AC003090.1	Stromal cell	Adult	cancer	3	CRC:GSE132257,CRC:GSE132465,CRC:GSE144735
AC003090.1	B cell	Adult	cancer	1	NSCLC:GSE150430
AC003090.1	Cancer cell	Adult	cancer	5	ALL:GSE132509,GLI:GSE103224,MCC:GSE118056,BCC:GSE123813,BRCA:GSE75688
AC003090.1	Macrophage	Adult	cancer	1	GLI:GSE141982
AC003092.1	Macrophage	Fetal	cancer	1	Pediatric-SARC:GSE140819
AC003092.1	Melanocyte	Adult	cancer	1	MEL:GSE140819
AC003092.1	Chondrocyte	Fetal	normal	1	rib:HCL_fetal
AC003092.1	B cell	Adult	normal	3	lymph.node:TTS,spleen:TTS,spleen:TICA
AC003092.1	Monocyte	Adult	normal	3	spleen:TTS,blood:TICA,lung:TICA
AC003092.1	Epithelial cell	Adult	normal	1	prostate:TTS
AC003092.1	Lacrimal gland functional unit cell	Adult	normal	1	eye:TTS
AC003092.1	Stromal cell	Adult	normal	1	skin:TTS
AC003092.1	Dendritic cell	Adult	cancer	1	NSCLC:GSE150430
AC003092.1	Cancer cell	Adult	cancer	3	ALL:GSE132509,GLI:GSE139448,BLCA:GSE145137
AC003092.1	Macrophage	Adult	cancer	1	BCC:GSE123813
AC003092.1	Monocyte/Macrophage	Adult	cancer	1	NSCLC:GSE127465
AC003092.1	B cell	Adult	cancer	1	PAAD:CRA001160
AC003092.2	Epithelial cell	Adult	normal	1	eye:TTS
AC003101.1	Epithelial cell	Adult	cancer	1	MBC:GSE140819
AC003101.1	Erythrocyte	Adult	cancer	1	ALL:GSE132509
AC003101.1	Monocyte/Macrophage	Adult	cancer	1	GLI:GSE103224
AC003104.1	T cell	Adult	cancer	1	LIHC:GSE140228_10x
AC003682.16	Muscle cell	Fetal	cancer	1	Pediatric-RBM:GSE140819
AC003958.2	Basal cell	Adult	normal	1	tongue:TTS
AC003958.2	Epithelial cell	Adult	normal	2	eye:TTS,breast:TTS
AC003958.2	Cancer cell	Adult	cancer	2	NSCLC:GSE150430,BCC:GSE123813
AC003984.1	Epithelial cell	Adult	normal	2	kidney:HCL,kidney:TTS
AC003984.1	Lacrimal gland functional unit cell	Adult	normal	1	eye:TTS
AC003986.5	Fibroblast	Adult	cancer	1	BRCA:cell_res
AC003986.7	Fibroblast	Adult	cancer	3	BRCA:cell_res,COAD:cell_res,OV:GSE140819
AC003986.7	Neuroendocrine cell	Fetal	cancer	1	Pediatric-NBM:GSE140819
AC003986.7	Chromoblast	Adult	normal	1	adrenal.gland:HCL
AC003986.7	Stromal cell	Adult	cancer	1	CRC:GSE144735
AC003986.7	Cancer cell	Adult	cancer	1	GLI:GSE103224
AC003988.1	Hepatocyte	Adult	cancer	1	MBC:GSE140819
AC003988.1	Neuroendocrine cell	Fetal	cancer	1	Pediatric-NBM:GSE140819
AC003988.1	Lacrimal gland functional unit cell	Adult	normal	1	eye:TTS
AC003991.3	Cancer cell	Adult	cancer	2	BRCA:cell_res,BRCA:GSE75688
AC003991.3	Epithelial cell	Adult	cancer	5	COAD:cell_res,MBC:GSE140819,NSCLC:GSE140819,OV:GSE140819,CRC:GSE132465
AC003991.3	Fibroblast	Adult	cancer	1	MBC:GSE140819
AC004009.3	Lacrimal gland functional unit cell	Adult	normal	1	eye:TTS
AC004009.3	Epithelial cell	Adult	cancer	1	CRC:GSE132257
AC004012.1	Epithelial cell	Adult	cancer	1	NSCLC:GSE140819
AC004012.1	Muscle cell	Fetal	cancer	1	Pediatric-RBM:GSE140819
AC004012.1	Alveolar cell	Adult	normal	1	lung:TTS
AC004012.1	Basal cell	Adult	normal	1	lung:TTS
AC004012.1	Hepatocyte	Adult	normal	1	liver:TTS
AC004012.1	Lacrimal gland functional unit cell	Adult	normal	1	eye:TTS
AC004012.1	Muscle cell	Adult	normal	1	muscle:TTS
AC004012.1	Cancer cell	Adult	cancer	1	GLI:GSE103224
AC004012.1	Endocrine cell	Adult	cancer	1	PAAD:CRA001160
AC004014.3	Muscle cell	Fetal	cancer	1	Pediatric-RBM:GSE140819
AC004014.3	Astrocyte	Adult	cancer	1	GLI:GSE141982
AC004019.10	Cancer cell	Adult	cancer	2	GLI:GSE103224,BRCA:GSE75688
AC004054.1	B cell	Adult	cancer	1	MEL:GSE140819
AC004054.1	Neuroendocrine cell	Fetal	cancer	1	Pediatric-NBM:GSE140819
AC004054.1	Muscle cell	Fetal	cancer	1	Pediatric-RBM:GSE140819
AC004054.1	Lacrimal gland functional unit cell	Adult	normal	1	eye:TTS
AC004057.1	Epithelial cell	Adult	normal	1	duodenum:HCL
AC004057.1	Stromal cell	Adult	normal	1	adipose:HCL
AC004057.1	B cell	Adult	normal	1	pancreas:TTS
AC004057.1	Basal cell	Adult	normal	1	trachea:TTS
AC004057.1	Endothelial cell	Adult	normal	1	lung:TTS
AC004057.1	T cell	Adult	normal	1	blood:TTS
AC004057.1	Goblet cell	Adult	normal	1	trachea:TTS
AC004057.1	Kerationcyte	Adult	normal	1	tongue:TTS
AC004057.1	Mast cell	Adult	normal	1	pancreas:TTS
AC004063.1	Lacrimal gland functional unit cell	Adult	normal	1	eye:TTS
AC004066.3	Cancer cell	Adult	cancer	1	BRCA:cell_res
AC004066.3	Epithelial cell	Adult	cancer	2	MBC:GSE140819,MBC:GSE140819
AC004067.5	Myeloid cell	Adult	cancer	1	LUAD_and_LUSC:cell_res
AC004067.5	Cancer cell	Adult	cancer	1	GLI:GSE103224
AC004069.1	Macrophage	Fetal	cancer	1	Pediatric-SARC:GSE140819
AC004069.1	Macrophage	Adult	cancer	2	MEL:GSE140819,OV:GSE140819
AC004069.1	Muscle cell	Adult	normal	1	heart:TTS
AC004069.1	Ciliated cell	Adult	normal	1	trachea:TTS
AC004069.1	Dendritic cell	Adult	normal	1	lung:TTS
AC004069.1	Epithelial cell	Adult	normal	1	breast:TTS
AC004069.1	Macrophage	Adult	normal	6	bladder:TTS,adipose:TTS,liver:TTS,muscle:TTS,salivary.gland:TTS,vasculature:TTS
AC004069.1	Myeloid cell	Adult	normal	1	pancreas:TTS
AC004069.1	Monocyte	Adult	normal	1	liver:TICA
AC004069.1	Monocyte/Macrophage	Adult	cancer	3	KIRC:GSE145281,NSCLC:EMTAB6149,UVM:GSE139829
AC004069.2	Myeloid cell	Adult	cancer	3	BRCA:cell_res,COAD:cell_res,CRC:GSE132257
AC004069.2	Macrophage	Adult	cancer	3	MBC:GSE140819,MCC:GSE118056,BCC:GSE123813
AC004069.2	Muscle cell	Fetal	cancer	1	Pediatric-RBM:GSE140819
AC004069.2	Mesenchymal cell	Fetal	normal	1	lung:HCL_fetal
AC004069.2	Endothelial cell	Adult	normal	1	uterus:HCL
AC004069.2	Macrophage	Adult	normal	1	pleura:HCL
AC004069.2	Cancer cell	Adult	cancer	1	GLI:GSE139448
AC004069.2	Dendritic cell	Adult	cancer	2	LIHC:GSE140228_smart,SKCM:GSE123139
AC004076.5	Epithelial cell	Adult	cancer	2	MBC:GSE140819,NSCLC:GSE140819
AC004076.5	Neuroendocrine cell	Fetal	cancer	1	Pediatric-NBM:GSE140819
AC004076.5	Muscle cell	Fetal	cancer	1	Pediatric-RBM:GSE140819
AC004076.5	B cell	Adult	cancer	1	CLL:GSE111014
AC004076.5	Cancer cell	Adult	cancer	2	GLI:GSE103224,MCC:GSE118056
AC004076.5	Astrocyte	Adult	cancer	1	GLI:GSE141982
AC004112.4	Epithelial cell	Adult	cancer	1	MBC:GSE140819
AC004112.4	Cancer cell	Adult	cancer	1	GLI:GSE103224
AC004156.3	Cancer cell	Adult	cancer	1	BRCA:cell_res
AC004156.3	Fibroblast	Adult	cancer	1	BRCA:cell_res
AC004156.3	Epithelial cell	Adult	cancer	3	MBC:GSE140819,MBC:GSE140819,CRC:GSE132257
AC004156.3	T cell	Adult	cancer	1	CHOL:GSE125449
AC004158.3	Cancer cell	Adult	cancer	3	LUAD_and_LUSC:cell_res,GLI:GSE103224,GLI:GSE139448
AC004158.3	Muscle cell	Fetal	cancer	1	Pediatric-RBM:GSE140819
AC004158.3	Oligodendrocyte	Adult	normal	1	cerebellum:HCL
AC004158.3	Astrocyte	Adult	cancer	1	GLI:GSE141982
AC004158.3	T cell	Adult	cancer	1	LIHC:GSE140228_smart
AC004160.4	Fibroblast	Adult	cancer	4	BRCA:cell_res,COAD:cell_res,OV:cell_res,OV:GSE140819
AC004160.4	Hepatocyte	Adult	cancer	1	MBC:GSE140819
AC004160.4	Stromal cell	Adult	normal	1	esophagus:HCL
AC004160.4	Stromal cell	Adult	cancer	2	CRC:GSE132465,CRC:GSE144735
AC004231.2	Epithelial cell	Adult	cancer	6	LUAD_and_LUSC:cell_res,MBC:GSE140819,MBC:GSE140819,OV:GSE140819,CRC:GSE144735,NSCLC:GSE150430
AC004231.2	Muscle cell	Fetal	cancer	1	Pediatric-RBM:GSE140819
AC004231.2	Cancer cell	Adult	cancer	1	BRCA:GSE75688
AC004237.1	Muscle cell	Fetal	cancer	1	Pediatric-RBM:GSE140819
AC004237.1	Macrophage	Adult	cancer	1	GLI:GSE141982
AC004257.1	Fibroblast	Adult	cancer	1	COAD:cell_res
AC004257.1	Fibroblast	Fetal	cancer	1	Pediatric-SARC:GSE140819
AC004257.1	Monocyte	Adult	normal	1	spleen:TTS
AC004257.1	Lacrimal gland functional unit cell	Adult	normal	1	eye:TTS
AC004257.1	Enterocyte	Adult	normal	1	small.intestine:TTS
AC004257.1	Muscle cell	Adult	normal	2	adipose:TTS,thymus:TTS
AC004257.1	Pericyte	Adult	normal	3	bladder:TTS,muscle:TTS,vasculature:TTS
AC004257.1	Stromal cell	Adult	cancer	1	CRC:GSE144735
AC004257.1	Cancer cell	Adult	cancer	3	NSCLC:GSE150430,GLI:GSE103224,GLI:GSE139448
AC004257.1	Stellate cell	Adult	cancer	1	PAAD:CRA001160
AC004381.7	Hepatocyte	Adult	cancer	1	MBC:GSE140819
AC004381.7	Muscle cell	Fetal	cancer	1	Pediatric-RBM:GSE140819
AC004381.7	Macrophage	Adult	cancer	1	GLI:GSE141982
AC004381.8	Acinar cell	Fetal	normal	1	pancreas:HCL_fetal
AC004381.8	Ductal cell	Fetal	normal	1	pancreas:HCL_fetal
AC004448.5	ND	Fetal	cancer	1	Pediatric-RBM:GSE140819
AC004448.5	Macrophage	Adult	cancer	1	GLI:GSE141982
AC004471.9	Neuroendocrine cell	Fetal	cancer	1	Pediatric-NBM:GSE140819
AC004471.9	Astrocyte	Adult	cancer	1	GLI:GSE141982
AC004485.3	Tubule cell	Adult	normal	1	kidney:HCL
AC004485.3	Astrocyte	Adult	cancer	1	GLI:GSE141982
AC004490.1	Muscle cell	Fetal	cancer	1	Pediatric-RBM:GSE140819
AC004490.1	Basal cell	Adult	normal	1	tongue:TTS
AC004490.1	T cell	Adult	normal	1	spleen:TICA
AC004538.3	Fibroblast	Adult	normal	1	artery:HCL
AC004538.3	Mesothelial cell	Adult	normal	2	omentum:HCL,pleura:HCL
AC004538.3	Endothelial cell	Adult	normal	1	liver:HCL
AC004538.3	Stromal cell	Adult	normal	1	esophagus:HCL
AC004538.3	Zona fasciculata cell	Adult	normal	1	adrenal.gland:HCL
AC004538.3	Cancer cell	Adult	cancer	1	GLI:GSE103224
AC004540.4	Cancer cell	Adult	cancer	4	OV:cell_res,GLI:GSE103224,MCC:GSE118056,LICA:GSE125449
AC004540.4	Endothelial cell	Adult	cancer	4	BRCA:cell_res,COAD:cell_res,LUAD_and_LUSC:cell_res,NSCLC:GSE140819
AC004540.4	Hepatocyte	Adult	cancer	1	MBC:GSE140819
AC004540.4	Neuroendocrine cell	Fetal	cancer	1	Pediatric-NBM:GSE140819
AC004540.4	Neuron	Fetal	normal	1	intestine:HCL_fetal
AC004540.4	Epithelial cell	Adult	normal	1	liver:HCL
AC004540.4	Stromal cell	Adult	cancer	2	CRC:GSE132257,CRC:GSE132465
AC004540.4	Erythrocyte	Adult	cancer	1	ALL:GSE132509
AC004540.4	Astrocyte	Adult	cancer	1	GLI:GSE141982
AC004540.5	Endothelial cell	Adult	cancer	4	COAD:cell_res,MBC:GSE140819,BCC:GSE123813,BLCA:GSE145137
AC004540.5	Purkinje neuron	Fetal	normal	1	brain:HCL_fetal
AC004540.5	Macrophage	Adult	normal	1	lung:HCL
AC004540.5	Stromal cell	Adult	normal	1	esophagus:HCL
AC004540.5	Stromal cell	Adult	cancer	1	CRC:GSE144735
AC004540.5	Cancer cell	Adult	cancer	1	MCC:GSE118056
AC004540.5	Monocyte/Macrophage	Adult	cancer	1	LIHC:GSE140228_10x
AC004543.2	Cancer cell	Adult	cancer	1	GLI:GSE103224
AC004623.2	Cancer cell	Adult	cancer	1	LUAD_and_LUSC:cell_res
AC004637.1	Muscle cell	Fetal	cancer	1	Pediatric-RBM:GSE140819
AC004637.1	Cancer cell	Adult	cancer	1	NSCLC:EMTAB6149
AC004692.4	Neuroendocrine cell	Fetal	cancer	1	Pediatric-NBM:GSE140819
AC004702.2	Epithelial cell	Adult	cancer	1	OV:GSE140819
AC004702.2	Cancer cell	Adult	cancer	1	GLI:GSE103224
AC004775.5	Epithelial cell	Adult	cancer	1	MBC:GSE140819
AC004837.4	Dendritic cell	Adult	normal	1	spleen:TICA
AC004837.5	Cancer cell	Adult	cancer	1	COAD:cell_res
AC004837.5	Epithelial cell	Adult	cancer	1	CRC:GSE144735
AC004837.5	Dendritic cell	Adult	cancer	1	LIHC:GSE140228_smart
AC004862.6	Hepatocyte	Adult	cancer	2	MBC:GSE140819,MBC:GSE140819
AC004862.6	Epithelial cell	Adult	normal	1	liver:HCL
AC004862.6	Hepatocyte	Adult	normal	1	liver:HCL
AC004862.6	Neuron	Adult	normal	1	brain:HCL
AC004862.6	Neutrophil	Adult	normal	1	bone.marrow:HCL
AC004862.6	Cancer cell	Adult	cancer	1	LICA:GSE125449
AC004870.3	Lacrimal gland functional unit cell	Adult	normal	1	eye:TTS
AC004870.4	Loop of Henle	Adult	normal	1	kidney:HCL
AC004870.4	Lacrimal gland functional unit cell	Adult	normal	1	eye:TTS
AC004878.2	Cancer cell	Adult	cancer	3	OV:cell_res,GLI:GSE103224,BRCA:GSE75688
AC004878.2	Epithelial cell	Adult	cancer	2	MBC:GSE140819,OV:GSE140819
AC004878.2	Muscle cell	Fetal	cancer	1	Pediatric-RBM:GSE140819
AC004878.8	Fibroblast	Adult	cancer	1	OV:cell_res
AC004878.8	Stromal cell	Adult	cancer	1	CRC:GSE144735
AC004878.8	Cancer cell	Adult	cancer	1	GLI:GSE103224
AC004878.8	B cell	Adult	cancer	1	LICA:GSE125449
AC004895.4	Epithelial cell	Adult	cancer	1	NSCLC:GSE140819
AC004895.4	Cancer cell	Adult	cancer	1	GLI:GSE103224
AC004920.3	Cancer cell	Adult	cancer	1	NSCLC:GSE150430
AC004941.3	Cancer cell	Adult	cancer	1	GLI:GSE103224
AC004941.5	Cancer cell	Adult	cancer	1	GLI:GSE103224
AC004947.2	Endothelial cell	Adult	cancer	5	BRCA:cell_res,COAD:cell_res,LUAD_and_LUSC:cell_res,OV:cell_res,NSCLC:GSE140819
AC004947.2	Neuroendocrine cell	Fetal	cancer	1	Pediatric-NBM:GSE140819
AC004947.2	Eye photoreceptor cell	Adult	normal	1	eye:TTS
AC004947.2	Muller cell	Adult	normal	1	eye:TTS
AC004947.2	Stromal cell	Adult	cancer	2	CRC:GSE132465,CRC:GSE144735
AC004947.2	Cancer cell	Adult	cancer	3	GLI:GSE103224,GLI:GSE139448,MCC:GSE118056
AC004951.5	Cancer cell	Adult	cancer	1	GLI:GSE103224
AC004951.6	Muscle cell	Fetal	cancer	1	Pediatric-RBM:GSE140819
AC004951.6	Cancer cell	Adult	cancer	1	GLI:GSE103224
AC004951.6	Monocyte/Macrophage	Adult	cancer	1	LIHC:GSE140228_smart
AC004967.7	Mesothelial cell	Adult	normal	1	omentum:HCL
AC004967.7	Cancer cell	Adult	cancer	1	GLI:GSE103224
AC004980.10	Cancer cell	Adult	cancer	1	GLI:GSE103224
AC004980.8	Cancer cell	Adult	cancer	1	GLI:GSE103224
AC004980.9	Cancer cell	Adult	cancer	1	GLI:GSE103224
AC005008.2	Lacrimal gland functional unit cell	Adult	normal	1	eye:TTS
AC005009.1	Cancer cell	Fetal	cancer	1	EPN:epn
AC005009.1	Alveolar cell	Adult	normal	1	lung:TTS
AC005013.5	Endothelial cell	Adult	cancer	1	BRCA:cell_res
AC005013.5	Cancer cell	Adult	cancer	3	GLI:GSE103224,MCC:GSE118056,BCC:GSE123813
AC005019.2	Acinar cell	Adult	normal	1	salivary.gland:TTS
AC005019.2	Lacrimal gland functional unit cell	Adult	normal	1	eye:TTS
AC005019.2	Fibroblast	Adult	cancer	1	PAAD:CRA001160
AC005019.3	Fibroblast	Adult	cancer	1	COAD:cell_res
AC005019.3	Stromal cell	Adult	cancer	1	CRC:GSE144735
AC005034.2	Muscle cell	Adult	normal	1	heart:TTS
AC005037.3	Epithelial cell	Adult	cancer	1	MBC:GSE140819
AC005037.3	B cell	Adult	cancer	1	CLL:GSE111014
AC005042.5	Epithelial cell	Adult	cancer	1	MBC:GSE140819
AC005062.2	Epithelial cell	Fetal	normal	1	intestine:HCL_fetal
AC005062.2	Theca cell	Fetal	normal	1	gonad:HCL_fetal
AC005062.2	Intercalated cell	Adult	normal	1	kidney:HCL
AC005062.2	Stromal cell	Adult	normal	1	esophagus:HCL
AC005062.2	Monocyte/Macrophage	Adult	cancer	1	GLI:GSE148842
AC005076.5	Epithelial cell	Adult	cancer	4	MBC:GSE140819,MBC:GSE140819,MBC:GSE140819,NSCLC:GSE140819
AC005076.5	Muscle cell	Fetal	cancer	1	Pediatric-RBM:GSE140819
AC005076.5	Germ cell	Fetal	normal	1	gonad:HCL_fetal
AC005076.5	Stromal cell	Fetal	normal	1	calvaria:HCL_fetal
AC005076.5	Fibroblast	Adult	normal	1	trachea:HCL
AC005076.5	Monocyte/Macrophage	Adult	cancer	1	CLL:GSE111014
AC005076.5	Platelet	Adult	cancer	1	MCC:GSE118056
AC005077.14	Cancer cell	Adult	cancer	1	BRCA:GSE75688
AC005077.7	Cancer cell	Adult	cancer	1	GLI:GSE103224
AC005082.12	Myeloid cell	Adult	cancer	6	COAD:cell_res,LUAD_and_LUSC:cell_res,OV:cell_res,CRC:GSE132257,CRC:GSE132465,CRC:GSE144735
AC005082.12	Macrophage	Adult	cancer	3	NSCLC:GSE140819,MCC:GSE118056,LICA:GSE125449,GLI:GSE141982
AC005082.12	Macrophage	Fetal	cancer	1	Pediatric-NBM:GSE140819
AC005082.12	Endocrine cell	Fetal	normal	1	pancreas:HCL_fetal
AC005082.12	Macrophage	Adult	normal	1	lung:HCL
AC005082.12	Dendritic cell	Adult	cancer	2	NSCLC:GSE150430,BCC:GSE123813
AC005082.12	Monocyte/Macrophage	Adult	cancer	4	ALL:GSE132509,GLI:GSE139448,KIRC:GSE111360,SKCM:GSE123139
AC005082.12	Cancer cell	Adult	cancer	2	BLCA:GSE145137
AC005083.1	Acinar cell	Fetal	normal	1	pancreas:HCL_fetal
AC005083.1	Progenitor cell	Fetal	normal	2	lung:HCL_fetal,lung:HCL_fetal
AC005083.1	Epithelial cell	Fetal	normal	1	adrenal.gland:HCL_fetal
AC005083.1	Hepatocyte	Fetal	normal	1	adrenal.gland:HCL_fetal
AC005083.1	Chromaffin cell	Adult	normal	1	stomach:HCL
AC005083.1	Epithelial cell	Adult	normal	4	liver:HCL,eye:TTS,kidney:TTS,breast:TTS
AC005083.1	Macrophage	Adult	normal	4	artery:HCL,fallopian.tube:HCL,trachea:HCL,muscle:TTS
AC005083.1	Alpha cell	Adult	normal	1	pancreas:TTS
AC005083.1	Ciliated cell	Adult	normal	2	lung:TTS,trachea:TTS
AC005083.1	Club cell	Adult	normal	1	lung:TTS
AC005083.1	Hepatocyte	Adult	normal	1	heart:TTS
AC005083.1	T cell	Adult	normal	1	ileum:TICA
AC005083.1	B cell	Adult	cancer	1	MM:GSE117156
AC005083.1	Cancer cell	Adult	cancer	1	NSCLC:GSE127465
AC005102.1	Monocyte/Macrophage	Adult	cancer	1	LIHC:GSE140228_smart
AC005176.1	Lacrimal gland functional unit cell	Adult	normal	1	eye:TTS
AC005197.2	Neuroendocrine cell	Fetal	cancer	1	Pediatric-NBM:GSE140819
AC005197.2	Cancer cell	Adult	cancer	1	NSCLC:GSE150430
AC005197.2	Astrocyte	Adult	cancer	1	GLI:GSE141982
AC005220.3	B cell	Adult	cancer	3	BRCA:cell_res,LUAD_and_LUSC:cell_res,BCC:GSE123813
AC005220.3	Epithelial cell	Adult	cancer	1	MBC:GSE140819
AC005220.3	Thyroid follicular cell	Adult	normal	1	thyroid:HCL
AC005220.3	Monocyte/Macrophage	Adult	cancer	1	KIRC:GSE111360
AC005253.2	Epithelial cell	Adult	cancer	1	MBC:GSE140819
AC005253.2	Muscle cell	Fetal	cancer	1	Pediatric-RBM:GSE140819
AC005253.2	Cancer cell	Adult	cancer	1	NSCLC:GSE143423
AC005255.3	Macrophage	Adult	normal	1	blood:HCL
AC005255.3	Monocyte	Adult	normal	1	bone.marrow:HCL
AC005256.1	Cancer cell	Adult	cancer	9	COAD:cell_res,LUAD_and_LUSC:cell_res,NSCLC:GSE150430,AEL:GSE142213,BLCA:GSE145137,NSCLC:EMTAB6149,NSCLC:GSE127465,NSCLC:GSE143423,PAAD:CRA001160
AC005256.1	Epithelial cell	Adult	cancer	5	NSCLC:GSE140819,CRC:GSE132257,CRC:GSE132465,CRC:GSE144735,NSCLC:GSE150430
AC005256.1	Basal cell	Adult	normal	1	trachea:TTS
AC005256.1	Epithelial cell	Adult	normal	4	bladder:TTS,eye:TTS,salivary.gland:TTS,tongue:TTS
AC005256.1	Hepatocyte	Adult	normal	1	heart:TTS
AC005256.1	Kerationcyte	Adult	normal	1	tongue:TTS
AC005256.1	Hematopoietic cell	Adult	cancer	1	LICA:GSE125449
AC005262.2	Zona fasciculata cell	Adult	normal	1	adrenal.gland:HCL
AC005262.2	Dendritic cell	Adult	cancer	1	NSCLC:GSE150430
AC005262.2	T cell	Adult	cancer	1	ALL:GSE132509
AC005262.2	Cancer cell	Adult	cancer	1	GLI:GSE103224
AC005262.2	B cell	Adult	cancer	1	NHL:GSE128531
AC005301.9	Theca cell	Fetal	normal	1	gonad:HCL_fetal
AC005301.9	Kupffer cell	Adult	normal	1	liver:HCL
AC005301.9	Macrophage	Adult	normal	1	lung:HCL
AC005301.9	Epithelial cell	Adult	normal	1	trachea:HCL
AC005301.9	Thyroid follicular cell	Adult	normal	1	thyroid:HCL
AC005301.9	Urothelial cell	Adult	normal	1	bladder:HCL
AC005304.1	Muscle cell	Fetal	cancer	1	Pediatric-RBM:GSE140819
AC005307.1	Cancer cell	Adult	cancer	2	OV:cell_res,BCC:GSE123813
AC005307.1	Cancer cell	Fetal	cancer	1	EPN:epn
AC005307.1	Epithelial cell	Adult	cancer	1	NSCLC:GSE140819
AC005307.1	Ductal cell	Adult	normal	1	pancreas:TTS
AC005307.1	Dendritic cell	Adult	cancer	1	NSCLC:GSE150430
AC005307.1	Ductal cell	Adult	cancer	1	PAAD:CRA001160
AC005307.3	Epithelial cell	Adult	cancer	1	MBC:GSE140819
AC005307.3	Neuroendocrine cell	Fetal	cancer	1	Pediatric-NBM:GSE140819
AC005307.3	Muscle cell	Fetal	cancer	1	Pediatric-RBM:GSE140819
AC005307.3	Cancer cell	Adult	cancer	1	NSCLC:GSE150430
AC005329.7	Oligodendrocyte	Adult	normal	1	cerebellum:HCL
AC005351.1	Acinar cell	Adult	normal	1	pancreas:TTS
AC005351.1	Basal cell	Adult	normal	2	tongue:TTS,trachea:TTS
AC005351.1	Epithelial cell	Adult	normal	1	eye:TTS
AC005351.1	Goblet cell	Adult	normal	1	large.intestine:TTS
AC005351.1	Hepatocyte	Adult	normal	2	heart:TTS,liver:TTS
AC005351.1	Crypt stem cell	Adult	normal	1	small.intestine:TTS
AC005351.1	Luminal cell	Adult	normal	1	prostate:TTS
AC005351.1	Glial cell	Adult	normal	1	eye:TTS
AC005355.1	Epithelial cell	Adult	cancer	1	OV:GSE140819
AC005355.1	Eye photoreceptor cell	Adult	normal	1	eye:TTS
AC005355.1	Goblet cell	Adult	normal	1	small.intestine:TTS
AC005355.1	T cell	Adult	normal	2	jejunum:TICA,lymph.node:TICA
AC005355.1	B cell	Adult	normal	1	jejunum:TICA
AC005355.1	Cancer cell	Adult	cancer	1	MCC:GSE118056
AC005355.1	Macrophage	Adult	cancer	1	GLI:GSE141982
AC005363.11	Muscle cell	Fetal	cancer	1	Pediatric-RBM:GSE140819
AC005363.11	Gastric chief cell	Adult	normal	1	stomach:HCL
AC005387.2	Epithelial cell	Adult	cancer	1	MBC:GSE140819
AC005387.2	Muscle cell	Fetal	cancer	1	Pediatric-RBM:GSE140819
AC005394.1	Ductal cell	Adult	normal	1	pancreas:TTS
AC005394.1	Ductal cell	Adult	cancer	1	PAAD:CRA001160
AC005481.5	Fibroblast	Adult	cancer	2	BRCA:cell_res,OV:cell_res
AC005481.5	Neuroendocrine cell	Fetal	cancer	1	Pediatric-NBM:GSE140819
AC005487.2	Cancer cell	Adult	cancer	1	OV:cell_res
AC005487.2	Epithelial cell	Adult	cancer	1	LUAD_and_LUSC:cell_res
AC005487.2	Ciliated cell	Adult	normal	1	fallopian.tube:HCL
AC005519.4	Cancer cell	Adult	cancer	1	GLI:GSE103224
AC005523.2	Neuroendocrine cell	Fetal	cancer	1	Pediatric-NBM:GSE140819
AC005523.2	Muscle cell	Adult	normal	3	muscle:TTS,thymus:TTS,muscle:TTS
AC005523.3	Epithelial cell	Adult	cancer	5	LUAD_and_LUSC:cell_res,MBC:GSE140819,MBC:GSE140819,MBC:GSE140819,NSCLC:GSE150430
AC005523.3	Chromoblast	Adult	normal	1	adrenal.gland:HCL
AC005523.3	Stromal cell	Adult	normal	1	adrenal.gland:HCL
AC005523.3	B cell	Adult	cancer	1	CRC:GSE132257
AC005523.3	Cancer cell	Adult	cancer	1	GLI:GSE103224
AC005523.3	Astrocyte	Adult	cancer	1	GLI:GSE141982
AC005532.5	Cancer cell	Adult	cancer	1	GLI:GSE103224
AC005537.2	Cancer cell	Adult	cancer	6	LUAD_and_LUSC:cell_res,OV:cell_res,GLI:GSE139448,MCC:GSE118056,BCC:GSE123813,BLCA:GSE145137
AC005537.2	Epithelial cell	Adult	cancer	4	MBC:GSE140819,MBC:GSE140819,OV:GSE140819,CRC:GSE132257
AC005537.2	Stromal cell	Adult	cancer	1	CRC:GSE132465
AC005537.2	B cell	Adult	cancer	1	CLL:GSE111014
AC005537.2	T cell	Adult	cancer	1	NHL:GSE128531
AC005550.3	Cancer cell	Adult	cancer	2	COAD:cell_res,LICA:GSE125449
AC005550.3	Endothelial cell	Adult	cancer	1	BRCA:cell_res
AC005550.3	Epithelial cell	Adult	cancer	4	COAD:cell_res,CRC:GSE132257,CRC:GSE132465,CRC:GSE144735
AC005550.3	Hepatocyte	Adult	cancer	1	MBC:GSE140819
AC005550.3	Muscle cell	Fetal	cancer	1	Pediatric-RBM:GSE140819
AC005550.3	Epithelial cell	Fetal	normal	1	intestine:HCL_fetal
AC005550.3	Hepatocyte	Fetal	normal	1	adrenal.gland:HCL_fetal
AC005550.3	Epithelial cell	Adult	normal	1	transverse.colon:HCL
AC005550.3	Astrocyte	Adult	cancer	1	GLI:GSE141982
AC005562.1	Eye photoreceptor cell	Adult	normal	1	eye:TTS
AC005562.1	Cancer cell	Adult	cancer	1	GLI:GSE103224
AC005592.3	Cancer cell	Adult	cancer	3	OV:cell_res,GLI:GSE139448,BCC:GSE123813
AC005592.3	Epithelial cell	Adult	cancer	1	NSCLC:GSE140819
AC005597.1	Muscle cell	Fetal	cancer	1	Pediatric-RBM:GSE140819
AC005597.1	Cancer cell	Adult	cancer	1	GLI:GSE103224
AC005597.1	Astrocyte	Adult	cancer	1	GLI:GSE141982
AC005606.14	Cancer cell	Adult	cancer	1	MCC:GSE118056
AC005606.15	Cancer cell	Adult	cancer	2	GLI:GSE103224,BRCA:GSE75688
AC005609.16	Epithelial cell	Adult	cancer	2	MBC:GSE140819,OV:GSE140819
AC005609.16	Neuroendocrine cell	Fetal	cancer	1	Pediatric-NBM:GSE140819
AC005609.16	Muscle cell	Fetal	cancer	1	Pediatric-RBM:GSE140819
AC005609.16	Cancer cell	Adult	cancer	1	MCC:GSE118056
AC005609.17	Cancer cell	Adult	cancer	1	MCC:GSE118056
AC005609.18	Cancer cell	Adult	cancer	1	BRCA:cell_res
AC005609.20	Cancer cell	Adult	cancer	1	OV:cell_res
AC005614.3	Epithelial cell	Adult	cancer	2	MBC:GSE140819,NSCLC:GSE140819
AC005616.1	Muscle cell	Fetal	cancer	1	Pediatric-RBM:GSE140819
AC005616.1	Epithelial cell	Adult	normal	1	eye:TTS
AC005616.1	Ductal cell	Adult	normal	1	pancreas:TTS
AC005616.1	Immune cell	Adult	normal	1	tongue:TTS
AC005616.1	Macrophage	Adult	normal	5	bladder:TTS,lung:TTS,uterus:TTS,vasculature:TTS,lung:TICA
AC005616.1	B cell	Adult	normal	1	salivary.gland:TTS
AC005616.1	Monocyte	Adult	normal	1	lung:TTS
AC005616.2	Myeloid cell	Adult	cancer	1	OV:cell_res
AC005616.2	Neuroendocrine cell	Fetal	cancer	1	Pediatric-NBM:GSE140819
AC005618.6	Cancer cell	Adult	cancer	6	LUAD_and_LUSC:cell_res,OV:cell_res,GLI:GSE103224,GLI:GSE138794,GLI:GSE139448,MCC:GSE118056
AC005618.6	Epithelial cell	Adult	cancer	1	NSCLC:GSE140819
AC005618.6	Neuroendocrine cell	Fetal	cancer	1	Pediatric-NBM:GSE140819
AC005618.6	Monocyte/Macrophage	Adult	cancer	1	GLI:GSE148842
AC005618.6	B cell	Adult	cancer	1	BCC:GSE123813
AC005730.2	Endothelial cell	Adult	normal	1	adipose:TTS
AC005730.2	Pericyte	Adult	normal	1	muscle:TTS
AC005730.2	T cell	Adult	normal	1	jejunum:TICA
AC005730.2	Cancer cell	Adult	cancer	1	GLI:GSE103224
AC005730.2	Endothelial cell	Adult	cancer	1	PAAD:CRA001160
AC005740.3	B cell	Adult	cancer	1	CLL:GSE140819
AC005740.3	Cancer cell	Adult	cancer	1	GLI:GSE103224
AC005740.4	Basal cell	Adult	normal	1	trachea:TTS
AC005740.4	T cell	Adult	normal	1	jejunum:TICA
AC005740.5	Lymphocyte	Adult	normal	1	bone.marrow:TICA
AC005753.1	Endothelial cell	Adult	normal	2	adipose:TTS,muscle:TTS
AC005753.1	Cancer cell	Adult	cancer	1	GLI:GSE139448
AC005754.7	Fibroblast	Adult	cancer	1	OV:GSE140819
AC005754.7	Neuroendocrine cell	Fetal	cancer	1	Pediatric-NBM:GSE140819
AC005754.7	Cancer cell	Adult	cancer	1	GLI:GSE103224
AC005754.8	Cancer cell	Adult	cancer	3	OV:cell_res,GLI:GSE139448,MCC:GSE118056
AC005754.8	Fibroblast	Adult	cancer	1	BRCA:cell_res
AC005754.8	Neuroendocrine cell	Fetal	cancer	1	Pediatric-NBM:GSE140819
AC005754.8	Muscle cell	Fetal	cancer	1	Pediatric-RBM:GSE140819
AC005754.8	Stromal cell	Adult	cancer	2	CRC:GSE132465,CRC:GSE144735
AC005776.1	Ductal cell	Adult	normal	1	pancreas:TTS
AC005776.1	Muscle cell	Adult	normal	1	skin:TTS
AC005776.1	Myeloid cell	Adult	normal	1	pancreas:TTS
AC005776.1	Monocyte/Macrophage	Adult	cancer	1	KIRC:GSE145281
AC005780.1	T cell	Adult	cancer	1	BRCA:cell_res
AC005780.1	Muscle cell	Fetal	cancer	1	Pediatric-RBM:GSE140819
AC005780.1	T cell	Fetal	cancer	1	Pediatric-NBM:GSE140819
AC005785.2	Cancer cell	Adult	cancer	1	GLI:GSE103224
AC005786.3	Basal cell	Adult	normal	1	trachea:TTS
AC005786.3	Epithelial cell	Adult	normal	2	tongue:TTS,kidney:TTS
AC005786.5	Cancer cell	Adult	cancer	1	GLI:GSE139448
AC005786.7	Myeloid cell	Adult	cancer	1	CRC:GSE132465
AC005786.7	Cancer cell	Adult	cancer	2	MCC:GSE118056,BRCA:GSE75688
AC005786.7	Macrophage	Adult	cancer	1	GLI:GSE141982
AC005786.7	Monocyte/Macrophage	Adult	cancer	2	LIHC:GSE140228_smart,SKCM:GSE123139
AC005808.3	Epithelial cell	Adult	cancer	1	MBC:GSE140819
AC005808.3	Muscle cell	Fetal	cancer	1	Pediatric-RBM:GSE140819
AC005838.2	B cell	Adult	cancer	2	CLL:GSE140819,UVM:GSE139829
AC005838.2	T cell	Adult	normal	1	kidney:TTS
AC005838.2	Ciliated cell	Adult	normal	1	lung:TTS
AC005838.2	Club cell	Adult	normal	1	prostate:TTS
AC005838.2	B cell	Adult	normal	2	jejunum:TICA,lymph.node:TICA
AC005863.1	Cancer cell	Adult	cancer	1	BRCA:cell_res
AC005863.1	Cancer cell	Fetal	cancer	1	EPN:epn
AC005863.1	Eye photoreceptor cell	Adult	normal	1	eye:TTS
AC005863.1	Muller cell	Adult	normal	1	eye:TTS
AC005914.1	B cell	Adult	normal	3	jejunum:TICA,lymph.node:TICA,spleen:TICA
AC005944.2	T cell	Adult	cancer	2	MCC:GSE118056,BCC:GSE123813
AC005944.2	NK cell	Adult	cancer	1	MCC:GSE118056
AC005944.2	Cancer cell	Adult	cancer	1	NSCLC:GSE143423
AC005954.4	Muscle cell	Fetal	cancer	1	Pediatric-RBM:GSE140819
AC006000.5	Epithelial cell	Adult	cancer	1	MBC:GSE140819
AC006007.1	Fibroblast	Adult	cancer	2	COAD:cell_res,OV:cell_res
AC006007.1	Fibroblast	Adult	normal	4	heart:HCL,bladder:TTS,large.intestine:TTS,vasculature:TTS
AC006007.1	Stromal cell	Adult	cancer	1	CRC:GSE144735
AC006014.8	Cancer cell	Adult	cancer	1	GLI:GSE103224
AC006019.3	Neural Progenitor-Like	Fetal	cancer	1	Pediatric-HGG:GSE140819
AC006019.3	Neuroendocrine cell	Fetal	cancer	1	Pediatric-NBM:GSE140819
AC006019.3	Muscle cell	Fetal	cancer	1	Pediatric-RBM:GSE140819
AC006019.4	Neuroendocrine cell	Fetal	cancer	1	Pediatric-NBM:GSE140819
AC006026.9	Cancer cell	Adult	cancer	1	GLI:GSE103224
AC006033.22	Thyroid follicular cell	Adult	normal	1	thyroid:HCL
AC006033.22	NK cell	Adult	cancer	1	LIHC:GSE140228_smart
AC006037.2	Hepatocyte	Adult	normal	1	liver:TTS
AC006042.6	Neuroendocrine cell	Fetal	cancer	1	Pediatric-NBM:GSE140819
AC006042.6	T cell	Adult	cancer	1	LIHC:GSE140228_smart
AC006042.8	Cancer cell	Adult	cancer	1	GLI:GSE103224
AC006050.2	Germ cell	Fetal	normal	1	gonad:HCL_fetal
AC006116.13	Cancer cell	Adult	cancer	1	GLI:GSE103224
AC006116.21	Cancer cell	Adult	cancer	1	MCC:GSE118056
AC006129.1	B cell	Adult	normal	1	spleen:HCL
AC006129.1	T cell	Adult	cancer	1	SCC:GSE123813
AC006129.2	B cell	Adult	cancer	1	COAD:cell_res
AC006129.2	T cell	Adult	cancer	6	COAD:cell_res,LUAD_and_LUSC:cell_res,NSCLC:GSE140819,CRC:GSE132465,LICA:GSE125449,BLCA:GSE145137
AC006129.2	Endothelial cell	Fetal	normal	2	kidney:HCL_fetal,pancreas:HCL_fetal
AC006129.2	B cell	Adult	normal	2	ileum:HCL,jejunum:HCL
AC006129.2	Macrophage	Adult	normal	1	cerebellum:HCL
AC006129.2	T cell	Adult	normal	5	gall.bladder:HCL,heart:HCL,kidney:HCL,rectum:HCL,transverse.colon:HCL
AC006130.3	Muscle cell	Fetal	cancer	1	Pediatric-RBM:GSE140819
AC006150.1	Neuroendocrine cell	Fetal	cancer	1	Pediatric-NBM:GSE140819
AC006160.5	Monocyte/Macrophage	Adult	cancer	1	LIHC:GSE140228_smart
AC006262.10	Epithelial cell	Adult	cancer	1	NSCLC:GSE150430
AC006262.10	Cancer cell	Adult	cancer	1	BCC:GSE123813
AC006262.4	Cancer cell	Adult	cancer	2	COAD:cell_res,BCC:GSE123813
AC006262.4	Epithelial cell	Adult	normal	1	eye:TTS
AC006262.4	Kerationcyte	Adult	normal	1	tongue:TTS
AC006262.4	Stromal cell	Adult	cancer	1	CRC:GSE132465
AC006262.4	Epithelial cell	Adult	cancer	1	CRC:GSE144735
AC006262.4	T cell	Adult	cancer	1	NHL:GSE128531
AC006272.2	Monocyte/Macrophage	Adult	cancer	1	LIHC:GSE140228_smart
AC006273.4	Cancer cell	Adult	cancer	2	OV:cell_res,LICA:GSE125449
AC006273.4	Endothelial cell	Adult	cancer	1	COAD:cell_res
AC006273.4	Epithelial cell	Adult	cancer	2	LUAD_and_LUSC:cell_res,CRC:GSE144735
AC006277.2	Epithelial cell	Adult	cancer	1	MBC:GSE140819
AC006277.2	Thyroid follicular cell	Adult	normal	1	thyroid:HCL
AC006277.2	Cancer cell	Adult	cancer	2	GLI:GSE103224,BCC:GSE123813
AC006277.2	Macrophage	Adult	cancer	1	GLI:GSE141982
AC006296.1	Melanocyte	Adult	cancer	1	MEL:GSE140819
AC006296.2	Melanocyte	Adult	cancer	1	MEL:GSE140819
AC006296.2	Lacrimal gland functional unit cell	Adult	normal	1	eye:TTS
AC006369.2	T cell	Adult	cancer	21	BRCA:cell_res,COAD:cell_res,LUAD_and_LUSC:cell_res,OV:cell_res,MBC:GSE140819,MBC:GSE140819,MBC:GSE140819,MBC:GSE140819,NSCLC:GSE140819,OV:GSE140819,CRC:GSE132465,CRC:GSE144735,NSCLC:GSE150430,ALL:GSE132509,CHOL:GSE125449,MCC:GSE117988,MCC:GSE118056,MCC:GSE118056,BCC:GSE123813,LICA:GSE125449,LIHC:GSE140228_10x
AC006369.2	T cell	Fetal	cancer	1	Pediatric-NBM:GSE140819
AC006369.2	Neutrophil	Adult	cancer	1	GLI:GSE141982
AC006372.4	Astrocyte	Adult	cancer	1	GLI:GSE141982
AC006372.5	Epithelial cell	Adult	cancer	1	MBC:GSE140819
AC006460.2	Alveolar cell	Adult	cancer	1	LUAD_and_LUSC:cell_res
AC006460.2	T cell	Adult	cancer	6	COAD:cell_res,LUAD_and_LUSC:cell_res,MBC:GSE140819,CRC:GSE132257,CRC:GSE132465,NSCLC:GSE150430
AC006460.2	Epithelial cell	Adult	cancer	1	NSCLC:GSE140819
AC006460.2	Endothelial cell	Adult	normal	1	bladder:TTS
AC006460.2	T cell	Adult	normal	1	jejunum:TICA
AC006460.2	Lymphocyte	Adult	normal	3	liver:TICA,lymph.node:TICA,lymph.node:TICA
AC006482.1	Cancer cell	Adult	cancer	1	BCC:GSE123813
AC006538.1	Myeloid cell	Adult	normal	1	bone.marrow:TTS
AC006538.1	B cell	Adult	normal	1	lymph.node:TTS
AC006538.1	Erythroid cell	Adult	normal	1	bone.marrow:TICA
AC006538.1	Macrophage	Adult	normal	1	lung:TICA
AC006539.2	B cell	Adult	normal	1	spleen:TTS
AC006539.2	Lacrimal gland functional unit cell	Adult	normal	1	eye:TTS
AC006547.13	Erythrocyte	Adult	cancer	1	ALL:GSE132509
AC006547.13	Macrophage	Adult	cancer	1	GLI:GSE141982
AC006547.15	Erythrocyte	Adult	cancer	1	ALL:GSE132509
AC006547.8	Epithelial cell	Adult	cancer	1	MBC:GSE140819
AC006547.8	Muscle cell	Fetal	cancer	1	Pediatric-RBM:GSE140819
AC006942.4	Epithelial cell	Adult	cancer	1	MBC:GSE140819
AC006942.4	Neuroendocrine cell	Fetal	cancer	1	Pediatric-NBM:GSE140819
AC006946.12	Cancer cell	Adult	cancer	1	GLI:GSE103224
AC006946.12	Monocyte/Macrophage	Adult	cancer	1	LIHC:GSE140228_smart
AC006946.16	Fibroblast	Adult	cancer	1	BRCA:cell_res
AC006946.16	Epithelial cell	Adult	cancer	2	MBC:GSE140819,MBC:GSE140819
AC006946.16	Muscle cell	Fetal	cancer	1	Pediatric-RBM:GSE140819
AC006946.16	Neuron	Adult	normal	1	brain:HCL
AC006946.16	Oligodendrocyte	Adult	normal	1	temporal.lobe:HCL
AC006946.16	B cell	Adult	cancer	6	CRC:GSE132465,CRC:GSE144735,NSCLC:GSE150430,NSCLC:GSE150430,CLL:GSE111014,SKCM:GSE123139
AC006946.16	Cancer cell	Adult	cancer	3	ALL:GSE132509,GLI:GSE138794,BCC:GSE123813
AC006946.16	NK cell	Adult	cancer	1	NHL:GSE128531
AC006946.17	Epithelial cell	Adult	cancer	1	MBC:GSE140819
AC006946.17	Neuroendocrine cell	Fetal	cancer	1	Pediatric-NBM:GSE140819
AC006946.17	B cell	Adult	cancer	1	CLL:GSE111014
AC006947.1	Alveolar cell	Adult	normal	1	lung:TTS
AC006947.1	Basal cell	Adult	normal	1	prostate:TTS
AC006947.1	Epithelial cell	Adult	normal	1	prostate:TTS
AC006960.7	Muscle cell	Fetal	cancer	1	Pediatric-RBM:GSE140819
AC006978.6	Microglia	Fetal	normal	1	brain:HCL_fetal
AC006978.6	Macrophage	Adult	normal	2	omentum:HCL,adrenal.gland:HCL
AC006994.2	Epithelial cell	Adult	cancer	1	NSCLC:GSE140819
AC006994.2	Hepatocyte	Adult	cancer	1	MBC:GSE140819
AC006994.2	Muscle cell	Fetal	cancer	1	Pediatric-RBM:GSE140819
AC006994.2	B cell	Adult	normal	3	blood:TTS,caecum:TICA,jejunum:TICA
AC006994.2	Ciliated cell	Adult	normal	2	lung:TTS,trachea:TTS
AC006994.2	T cell	Adult	normal	1	duodenum:TICA
AC006994.2	Dendritic cell	Adult	normal	1	spleen:TICA
AC006994.2	T cell	Adult	cancer	1	ALL:GSE132509
AC006994.2	B cell	Adult	cancer	1	CLL:GSE111014
AC006994.2	Cancer cell	Adult	cancer	2	MCC:GSE118056,NSCLC:GSE117570
AC006994.2	NK cell	Adult	cancer	1	SKCM:GSE148190
AC007003.1	Lacrimal gland functional unit cell	Adult	normal	1	eye:TTS
AC007009.1	Cancer cell	Adult	cancer	10	BRCA:cell_res,LUAD_and_LUSC:cell_res,NSCLC:GSE150430,GLI:GSE103224,MCC:GSE118056,LICA:GSE125449,BRCA:GSE75688,NSCLC:EMTAB6149,NSCLC:GSE127465,UVM:GSE139829
AC007009.1	Epithelial cell	Adult	cancer	5	MBC:GSE140819,NSCLC:GSE140819,OV:GSE140819,CRC:GSE132465,CRC:GSE144735
AC007009.1	Acinar cell	Adult	normal	1	salivary.gland:TTS
AC007009.1	Epithelial cell	Adult	normal	4	bladder:TTS,prostate:TTS,breast:TTS,uterus:TTS
AC007009.1	Endothelial cell	Adult	normal	4	adipose:TTS,vasculature:TTS,muscle:TTS,thymus:TTS
AC007009.1	Erythroid cell	Adult	normal	1	bone.marrow:TTS
AC007009.1	Goblet cell	Adult	normal	1	trachea:TTS
AC007009.1	Hematopoietic cell	Adult	normal	3	bone.marrow:TTS,bone.marrow:TICA,spleen:TICA
AC007009.1	Enterocyte	Adult	normal	1	large.intestine:TTS
AC007009.1	Crypt stem cell	Adult	normal	1	large.intestine:TTS
AC007009.1	Lacrimal gland functional unit cell	Adult	normal	1	eye:TTS
AC007009.1	B cell	Adult	normal	1	jejunum:TICA
AC007009.1	Endocrine cell	Adult	cancer	1	PAAD:CRA001160
AC007036.4	Cancer cell	Adult	cancer	1	GLI:GSE103224
AC007036.5	T cell	Adult	normal	1	bone.marrow:TICA
AC007036.6	Macrophage	Adult	cancer	2	MBC:GSE140819,NSCLC:GSE150430
AC007036.6	Zona fasciculata cell	Adult	normal	1	adrenal.gland:HCL
AC007036.6	Myeloid cell	Adult	cancer	1	CRC:GSE132465
AC007036.6	B cell	Adult	cancer	1	CLL:GSE111014
AC007036.6	Monocyte/Macrophage	Adult	cancer	1	LIHC:GSE140228_10x
AC007040.6	Epithelial cell	Adult	cancer	1	MBC:GSE140819
AC007040.6	Muscle cell	Fetal	cancer	1	Pediatric-RBM:GSE140819
AC007040.8	Myeloid cell	Adult	cancer	1	BRCA:cell_res
AC007040.8	Epithelial cell	Adult	cancer	1	MBC:GSE140819
AC007040.8	Macrophage	Adult	cancer	2	OV:GSE140819,GLI:GSE141982
AC007040.8	Neuroendocrine cell	Fetal	cancer	1	Pediatric-NBM:GSE140819
AC007040.8	Muscle cell	Fetal	cancer	1	Pediatric-RBM:GSE140819
AC007040.8	Monocyte/Macrophage	Adult	cancer	1	KIRC:GSE111360
AC007078.4	Monocyte/Macrophage	Adult	cancer	1	LIHC:GSE140228_smart
AC007091.1	Chondrocyte	Fetal	cancer	1	Pediatric-SARC:GSE140819
AC007091.1	Endothelial cell	Fetal	cancer	1	Pediatric-HGG:GSE140819
AC007091.1	Epithelial cell	Adult	cancer	1	MBC:GSE140819
AC007091.1	Neuron	Adult	normal	1	brain:HCL
AC007091.1	Lacrimal gland functional unit cell	Adult	normal	1	eye:TTS
AC007098.1	Neural crest	Fetal	cancer	1	Pediatric-NBM:GSE140819
AC007098.1	Muscle cell	Fetal	cancer	1	Pediatric-RBM:GSE140819
AC007098.1	Stromal cell	Adult	normal	1	eye:TTS
AC007098.1	Monocyte	Adult	normal	1	large.intestine:TTS
AC007098.1	Cancer cell	Adult	cancer	1	MCC:GSE118056
AC007106.2	Monocyte	Adult	normal	1	bone.marrow:TICA
AC007126.1	Epithelial cell	Adult	normal	2	eye:TTS,small.intestine:TTS
AC007126.1	Lacrimal gland functional unit cell	Adult	normal	1	eye:TTS
AC007126.1	Cancer cell	Adult	cancer	1	GLI:GSE103224
AC007128.1	Cancer cell	Adult	cancer	2	COAD:cell_res,NSCLC:GSE150430
AC007128.1	Epithelial cell	Adult	cancer	3	MBC:GSE140819,MBC:GSE140819,CRC:GSE144735
AC007128.1	Neuroendocrine cell	Fetal	cancer	1	Pediatric-NBM:GSE140819
AC007128.1	Epithelial cell	Adult	normal	1	bladder:TTS
AC007128.1	Lacrimal gland functional unit cell	Adult	normal	1	eye:TTS
AC007179.1	Endothelial cell	Fetal	cancer	1	Pediatric-NBM:GSE140819
AC007179.1	Lacrimal gland functional unit cell	Adult	normal	1	eye:TTS
AC007182.6	Epithelial cell	Adult	cancer	4	COAD:cell_res,CRC:GSE132257,CRC:GSE132465,CRC:GSE144735
AC007182.6	Myeloid cell	Adult	cancer	1	LUAD_and_LUSC:cell_res
AC007182.6	Hepatocyte	Adult	cancer	1	MBC:GSE140819
AC007182.6	Muscle cell	Fetal	cancer	1	Pediatric-RBM:GSE140819
AC007182.6	Epithelial cell	Adult	normal	1	transverse.colon:HCL
AC007182.6	Macrophage	Adult	normal	1	lung:HCL
AC007182.6	Macrophage	Adult	cancer	1	MCC:GSE118056
AC007182.6	T cell	Adult	cancer	1	BCC:GSE123813
AC007182.6	Monocyte/Macrophage	Adult	cancer	1	KIRC:GSE111360
AC007193.10	Endothelial cell	Adult	cancer	1	MBC:GSE140819
AC007193.10	Muscle cell	Fetal	cancer	1	Pediatric-RBM:GSE140819
AC007193.10	Stromal cell	Adult	cancer	1	CRC:GSE144735
AC007193.6	Fibroblast	Adult	cancer	1	OV:GSE140819
AC007193.6	Macrophage	Adult	cancer	1	GLI:GSE141982
AC007193.6	T cell	Adult	cancer	1	SCC:GSE123813
AC007193.9	Neuroendocrine cell	Fetal	cancer	1	Pediatric-NBM:GSE140819
AC007238.1	Ciliated cell	Adult	normal	2	lung:TTS,trachea:TTS
AC007238.1	Epithelial cell	Adult	normal	1	uterus:TTS
AC007253.1	Epithelial cell	Adult	normal	1	eye:TTS
AC007253.1	Lacrimal gland functional unit cell	Adult	normal	1	eye:TTS
AC007255.8	Cancer cell	Adult	cancer	5	BRCA:cell_res,LUAD_and_LUSC:cell_res,OV:cell_res,MCC:GSE118056,BRCA:GSE75688
AC007255.8	Epithelial cell	Adult	cancer	9	COAD:cell_res,MBC:GSE140819,MBC:GSE140819,MBC:GSE140819,OV:GSE140819,CRC:GSE132257,CRC:GSE132465,CRC:GSE144735,NSCLC:GSE150430
AC007255.8	Muscle cell	Fetal	cancer	1	Pediatric-RBM:GSE140819
AC007255.8	Epithelial cell	Fetal	normal	1	intestine:HCL_fetal
AC007255.8	Epithelial cell	Adult	normal	1	transverse.colon:HCL
AC007277.3	Epithelial cell	Adult	cancer	1	MBC:GSE140819
AC007277.3	Muscle cell	Fetal	cancer	1	Pediatric-RBM:GSE140819
AC007278.2	T cell	Adult	normal	12	large.intestine:TTS,small.intestine:TTS,large.intestine:TTS,lung:TTS,small.intestine:TTS,thymus:TTS,bladder:TTS,liver:TTS,breast:TTS,muscle:TTS,jejunum:TICA,jejunum:TICA
AC007278.2	Immune cell	Adult	normal	1	tongue:TTS
AC007278.2	Neutrophil	Adult	normal	6	bone.marrow:TTS,blood:TTS,bone.marrow:TTS,adipose:TTS,lymph.node:TTS,trachea:TTS
AC007278.2	NK cell	Adult	normal	5	bladder:TTS,kidney:TTS,salivary.gland:TTS,spleen:TTS,thymus:TTS
AC007278.2	Lymphocyte	Adult	normal	5	blood:TICA,bone.marrow:TICA,liver:TICA,lung:TICA,spleen:TICA
AC007278.2	NK cell	Adult	cancer	1	LIHC:GSE140228_smart
AC007278.2	T cell	Adult	cancer	1	SKCM:GSE123139
AC007285.7	Epithelial cell	Adult	cancer	1	MBC:GSE140819
AC007285.7	Neuroendocrine cell	Fetal	cancer	1	Pediatric-NBM:GSE140819
AC007285.7	Muscle cell	Fetal	cancer	1	Pediatric-RBM:GSE140819
AC007285.7	Cancer cell	Adult	cancer	1	BRCA:GSE75688
AC007285.7	B cell	Adult	cancer	1	LIHC:GSE140228_smart
AC007292.3	Epithelial cell	Adult	cancer	1	MBC:GSE140819
AC007292.3	Basal cell	Adult	normal	1	tongue:TTS
AC007292.3	Fibroblast	Adult	normal	1	uterus:TTS
AC007292.3	Enterocyte	Adult	normal	1	small.intestine:TTS
AC007292.3	Endothelial cell	Adult	normal	1	thymus:TTS
AC007292.3	Monocyte	Adult	normal	1	blood:TICA
AC007292.3	Oligodendrocyte	Adult	cancer	1	GLI:GSE138794
AC007292.3	Cancer cell	Adult	cancer	1	BCC:GSE123813
AC007292.3	Dendritic cell	Adult	cancer	1	OV:GSE115007
AC007292.4	Stromal cell	Adult	cancer	1	CRC:GSE132465
AC007292.4	Macrophage	Adult	cancer	1	GLI:GSE141982
AC007292.6	Epithelial cell	Adult	cancer	1	MBC:GSE140819
AC007292.6	Neuroendocrine cell	Fetal	cancer	1	Pediatric-NBM:GSE140819
AC007292.6	Muscle cell	Fetal	cancer	1	Pediatric-RBM:GSE140819
AC007292.7	Cancer cell	Adult	cancer	1	MCC:GSE118056
AC007319.1	Alveolar cell	Adult	cancer	2	LUAD_and_LUSC:cell_res,NSCLC:EMTAB6149
AC007319.1	Fibroblast	Adult	cancer	1	COAD:cell_res
AC007319.1	Endothelial cell	Adult	cancer	4	MBC:GSE140819,MBC:GSE140819,MEL:GSE140819,GLI:GSE141982
AC007319.1	Endothelial cell	Fetal	cancer	2	Pediatric-NBM:GSE140819,Pediatric-RBM:GSE140819
AC007319.1	Epithelial cell	Adult	cancer	1	NSCLC:GSE140819
AC007319.1	Endothelial cell	Adult	normal	3	uterus:HCL,muscle:TTS,thymus:TTS
AC007319.1	Fibroblast	Adult	normal	4	stomach:HCL,heart:TTS,large.intestine:TTS,salivary.gland:TTS
AC007319.1	Adventitial cell	Adult	normal	1	salivary.gland:TTS
AC007319.1	Hematopoietic cell	Adult	normal	1	bone.marrow:TTS
AC007319.1	Macrophage	Adult	normal	2	lymph.node:TTS,skin:TTS
AC007319.1	Mesenchymal cell	Adult	normal	1	adipose:TTS
AC007319.1	Dendritic cell	Adult	normal	1	skin:TTS
AC007319.1	Stromal cell	Adult	cancer	2	CRC:GSE132465,CRC:GSE144735
AC007319.1	Cancer cell	Adult	cancer	4	NSCLC:GSE150430,GLI:GSE138794,LICA:GSE125449,BRCA:GSE75688
AC007319.1	Erythrocyte	Adult	cancer	1	ALL:GSE132509
AC007349.5	T cell	Adult	cancer	7	BRCA:cell_res,COAD:cell_res,LUAD_and_LUSC:cell_res,OV:cell_res,CRC:GSE132465,CRC:GSE144735,ALL:GSE132509
AC007349.5	NK cell	Adult	cancer	1	LIHC:GSE140228_10x
AC007349.7	T cell	Adult	cancer	4	BRCA:cell_res,COAD:cell_res,CRC:GSE132257,CRC:GSE132465
AC007349.7	NK cell	Adult	cancer	1	NSCLC:GSE150430
AC007362.3	Neuroendocrine cell	Fetal	cancer	1	Pediatric-NBM:GSE140819
AC007365.3	Epithelial cell	Adult	cancer	1	NSCLC:GSE140819
AC007365.3	Cancer cell	Adult	cancer	1	GLI:GSE139448
AC007365.3	Dendritic cell	Adult	cancer	1	BCC:GSE123813
AC007383.3	Epithelial cell	Adult	cancer	3	MBC:GSE140819,MBC:GSE140819,NSCLC:GSE140819
AC007383.3	Chromaffin cell	Adult	normal	1	stomach:HCL
AC007383.3	Neuron	Adult	normal	1	brain:HCL
AC007383.3	Eye photoreceptor cell	Adult	normal	1	eye:TTS
AC007383.3	Myeloid cell	Adult	normal	1	prostate:TTS
AC007383.3	T cell	Adult	normal	2	blood:TICA,jejunum:TICA
AC007383.3	Cancer cell	Adult	cancer	2	GLI:GSE139448,MCC:GSE118056
AC007383.3	Monocyte/Macrophage	Adult	cancer	1	GLI:GSE148842
AC007383.3	Macrophage	Adult	cancer	1	GLI:GSE141982
AC007383.4	Oligodendrocyte	Adult	cancer	1	GLI:GSE138794
AC007383.4	Cancer cell	Adult	cancer	1	BRCA:GSE75688
AC007389.3	Cancer cell	Adult	cancer	2	OV:cell_res,BCC:GSE123813
AC007389.3	Melanocyte	Adult	cancer	1	MEL:GSE140819
AC007389.3	Lacrimal gland functional unit cell	Adult	normal	1	eye:TTS
AC007389.3	B cell	Adult	cancer	1	CLL:GSE111014
AC007391.2	Mast cell	Adult	normal	1	jejunum:TICA
AC007395.3	Neuroendocrine cell	Fetal	cancer	1	Pediatric-NBM:GSE140819
AC007405.4	Cancer cell	Adult	cancer	7	BRCA:cell_res,COAD:cell_res,OV:cell_res,GLI:GSE103224,GLI:GSE138794,GLI:GSE139448,BRCA:GSE75688
AC007405.4	Epithelial cell	Adult	cancer	4	LUAD_and_LUSC:cell_res,NSCLC:GSE140819,CRC:GSE144735,NSCLC:GSE150430
AC007405.4	Fibroblast	Adult	cancer	1	BRCA:cell_res
AC007405.4	Erythroid cell	Fetal	normal	1	liver:HCL_fetal
AC007405.4	Alveolar cell	Adult	normal	1	lung:HCL
AC007405.4	Erythrocyte	Adult	cancer	1	ALL:GSE132509
AC007405.6	Cancer cell	Adult	cancer	8	BRCA:cell_res,OV:cell_res,GLI:GSE103224,GLI:GSE139448,MCC:GSE118056,LICA:GSE125449,BRCA:GSE75688
AC007405.6	Epithelial cell	Adult	cancer	9	LUAD_and_LUSC:cell_res,MBC:GSE140819,MBC:GSE140819,MBC:GSE140819,MBC:GSE140819,NSCLC:GSE140819,CRC:GSE132465,NSCLC:GSE150430,NSCLC:GSE117570
AC007405.6	Fibroblast	Adult	cancer	1	COAD:cell_res,BCC:GSE123813
AC007405.6	Progenitor cell	Fetal	normal	1	lung:HCL_fetal
AC007405.6	Ependymal cell	Fetal	normal	1	brain:HCL_fetal
AC007405.6	Loop of Henle	Fetal	normal	1	kidney:HCL_fetal
AC007405.6	Ciliated cell	Adult	normal	1	fallopian.tube:HCL
AC007405.6	Tubule cell	Adult	normal	1	kidney:HCL
AC007405.6	Loop of Henle	Adult	normal	1	kidney:HCL
AC007405.6	Mesothelial cell	Adult	normal	1	omentum:HCL
AC007405.6	Thyroid follicular cell	Adult	normal	1	thyroid:HCL
AC007405.6	Stromal cell	Adult	cancer	2	CRC:GSE132257,CRC:GSE144735
AC007405.6	Erythrocyte	Adult	cancer	1	ALL:GSE132509
AC007405.6	NK cell	Adult	cancer	1	NHL:GSE128531
AC007405.8	Cancer cell	Adult	cancer	1	MCC:GSE118056
AC007463.2	Cancer cell	Adult	cancer	1	ALL:GSE132509
AC007491.1	Lacrimal gland functional unit cell	Adult	normal	1	eye:TTS
AC007557.3	Cancer cell	Fetal	cancer	1	EPN:epn
AC007557.3	Lacrimal gland functional unit cell	Adult	normal	1	eye:TTS
AC007557.4	B cell	Adult	cancer	1	NSCLC:GSE127465
AC007559.1	B cell	Adult	cancer	1	MM:GSE117156
AC007560.1	Adventitial cell	Adult	normal	2	lung:TTS,salivary.gland:TTS
AC007560.1	Fibroblast	Adult	normal	1	thymus:TTS
AC007560.1	Cancer cell	Adult	cancer	1	GLI:GSE103224
AC007563.1	Cancer cell	Fetal	cancer	1	EPN:epn
AC007563.5	Fibroblast	Adult	cancer	3	BRCA:cell_res,COAD:cell_res,OV:cell_res,LICA:GSE125449
AC007563.5	Muscle cell	Fetal	cancer	1	Pediatric-RBM:GSE140819
AC007563.5	Stromal cell	Adult	cancer	2	CRC:GSE132465,CRC:GSE144735
AC007563.5	T cell	Adult	cancer	1	ALL:GSE132509
AC007563.5	Cancer cell	Adult	cancer	3	GLI:GSE103224,MCC:GSE118056
AC007566.10	Stromal cell	Adult	cancer	1	CRC:GSE132465
AC007566.10	Epithelial cell	Adult	cancer	1	CRC:GSE144735
AC007566.10	Oligodendrocyte	Adult	cancer	1	GLI:GSE138794
AC007566.10	Monocyte/Macrophage	Adult	cancer	1	KIRC:GSE111360
AC007568.1	Lacrimal gland functional unit cell	Adult	normal	1	eye:TTS
AC007620.3	Stromal cell	Adult	normal	1	pleura:HCL
AC007620.3	B cell	Adult	normal	3	salivary.gland:TTS,lymph.node:TICA,spleen:TICA
AC007620.3	B cell	Adult	cancer	1	CLL:GSE111014
AC007620.3	Cancer cell	Adult	cancer	1	GLI:GSE103224
AC007620.3	Monocyte/Macrophage	Adult	cancer	1	KIRC:GSE111360
AC007679.3	Muscle cell	Fetal	cancer	1	Pediatric-RBM:GSE140819
AC007679.3	Neuron	Adult	normal	1	brain:HCL
AC007682.1	Cancer cell	Adult	cancer	1	GLI:GSE139448
AC007743.1	Endothelial cell	Adult	cancer	10	BRCA:cell_res,COAD:cell_res,LUAD_and_LUSC:cell_res,OV:cell_res,MEL:GSE140819,MBC:GSE140819,GLI:GSE141982,NSCLC:EMTAB6149,PAAD:CRA001160,UVM:GSE139829
AC007743.1	Endothelial cell	Fetal	cancer	3	Pediatric-HGG:GSE140819,Pediatric-NBM:GSE140819,Pediatric-SARC:GSE140819
AC007743.1	Endothelial cell	Adult	normal	16	trachea:HCL,vasculature:TTS,muscle:TTS,thymus:TTS,tongue:TTS,heart:TTS,adipose:TTS,lymph.node:TTS,pancreas:TTS,prostate:TTS,salivary.gland:TTS,spleen:TTS,trachea:TTS,salivary.gland:TTS,eye:TTS,bladder:TTS
AC007743.1	B cell	Adult	normal	1	lymph.node:TICA
AC007743.1	Stromal cell	Adult	cancer	1	CRC:GSE132465
AC007743.1	Cancer cell	Adult	cancer	3	MCC:GSE118056,BCC:GSE123813,BRCA:GSE75688
AC007750.5	Fibroblast	Adult	cancer	1	BRCA:cell_res,BCC:GSE123813
AC007750.5	Macrophage	Adult	cancer	1	OV:GSE140819
AC007750.5	Neuron	Adult	normal	1	brain:HCL
AC007750.5	T cell	Adult	cancer	1	NSCLC:GSE150430
AC007750.5	Cancer cell	Adult	cancer	1
AC007787.2	Basal cell	Adult	normal	2	tongue:TTS,trachea:TTS
AC007787.2	Fibroblast	Adult	normal	1	vasculature:TTS
AC007787.2	Luminal cell	Adult	normal	1	prostate:TTS
AC007879.1	B cell	Adult	cancer	1	MEL:GSE140819
AC007879.2	Epithelial cell	Adult	cancer	1	MBC:GSE140819
AC007879.2	Macrophage	Fetal	cancer	1	Pediatric-NBM:GSE140819
AC007879.2	Endothelial cell	Adult	normal	3	muscle:TTS,adipose:TTS,muscle:TTS
AC007879.2	B cell	Adult	cancer	2	NSCLC:GSE150430,BCC:GSE123813
AC007879.3	Epithelial cell	Adult	cancer	1	OV:GSE140819
AC007879.3	Epithelial cell	Adult	normal	1	eye:TTS
AC007879.3	Endothelial cell	Adult	normal	1	uterus:TTS
AC007879.3	Lacrimal gland functional unit cell	Adult	normal	1	eye:TTS
AC007879.3	Macrophage	Adult	normal	2	adipose:TTS,lung:TTS
AC007879.3	Mast cell	Adult	normal	1	skin:TTS
AC007879.3	B cell	Adult	cancer	1	MM:GSE117156
AC007879.4	Epithelial cell	Adult	cancer	1	NSCLC:GSE140819
AC007879.4	Cancer cell	Adult	cancer	3	GLI:GSE103224,GLI:GSE139448,MCC:GSE118056
AC007879.5	B cell	Adult	cancer	1	BCC:GSE123813
AC007879.5	Macrophage	Adult	cancer	1	GLI:GSE141982
AC007881.4	T cell	Adult	normal	1	blood:TICA
AC007919.18	Cancer cell	Adult	cancer	1	GLI:GSE103224
AC007919.19	Cancer cell	Adult	cancer	1	BRCA:GSE75688
AC007950.1	Neutrophil	Adult	cancer	1	NSCLC:GSE127465
AC007950.2	Chondrocyte	Fetal	cancer	1	Pediatric-SARC:GSE140819
AC007950.2	Neural Progenitor-Like	Adult	cancer	1	GBM:GSE140819
AC007950.2	Neuroendocrine cell	Fetal	cancer	1	Pediatric-NBM:GSE140819
AC007950.2	Muscle cell	Fetal	cancer	1	Pediatric-RBM:GSE140819
AC007950.2	Neutrophil	Adult	normal	4	gall.bladder:HCL,blood:TTS,bone.marrow:TTS,spleen:TTS
AC007950.2	T cell	Adult	normal	1	lymph.node:TICA
AC007950.2	B cell	Adult	normal	1	spleen:TICA
AC007950.2	Cancer cell	Adult	cancer	2	GLI:GSE103224,GLI:GSE139448
AC007950.2	Monocyte/Macrophage	Adult	cancer	1	UVM:GSE139829
AC007952.4	B cell	Adult	normal	7	blood:TTS,adipose:TTS,thymus:TTS,trachea:TTS,vasculature:TTS,caecum:TICA,transverse.colon:TICA
AC007952.4	Tuft cell	Adult	normal	1	small.intestine:TTS
AC007952.4	Macrophage	Adult	normal	2	eye:TTS,prostate:TTS
AC007952.4	Mast cell	Adult	normal	1	pancreas:TTS
AC007952.4	Microglia	Adult	normal	1	eye:TTS
AC007952.4	Cancer cell	Adult	cancer	2	GLI:GSE103224,GLI:GSE139448
AC007952.4	Monocyte/Macrophage	Adult	cancer	1	NET:GSE140312
AC007952.5	B cell	Adult	normal	11	lymph.node:TTS,thymus:TTS,blood:TTS,salivary.gland:TTS,spleen:TTS,thymus:TTS,blood:TTS,spleen:TTS,lymph.node:TICA,lymph.node:TICA,spleen:TICA
AC007952.5	Endothelial cell	Adult	normal	1	adipose:TTS
AC007952.5	Macrophage	Adult	normal	1	adipose:TTS
AC007952.5	T cell	Adult	cancer	1	PAAD:CRA001160
AC007952.6	B cell	Adult	normal	2	lymph.node:TICA,spleen:TICA
AC008060.7	Cancer cell	Adult	cancer	4	OV:cell_res,ALL:GSE132509,GLI:GSE103224,GLI:GSE139448
AC008060.7	Oligodendrocyte	Adult	cancer	1	GLI:GSE138794
AC008060.7	Astrocyte	Adult	cancer	1	GLI:GSE141982
AC008060.8	Epithelial cell	Adult	cancer	1	MBC:GSE140819
AC008060.8	Astrocyte	Adult	cancer	1	GLI:GSE141982
AC008067.2	Cancer cell	Adult	cancer	2	BRCA:cell_res,GLI:GSE103224
AC008067.2	Neuroendocrine cell	Fetal	cancer	1	Pediatric-NBM:GSE140819
AC008073.7	Neuroendocrine cell	Fetal	cancer	1	Pediatric-NBM:GSE140819
AC008079.10	Epithelial cell	Adult	cancer	1	MBC:GSE140819
AC008079.10	T cell	Adult	cancer	1	BCC:GSE123813
AC008079.10	Dendritic cell	Adult	cancer	1	OV:GSE115007
AC008088.4	Fibroblast	Adult	cancer	2	BRCA:cell_res,COAD:cell_res
AC008088.4	Epithelial cell	Adult	cancer	2	MBC:GSE140819,MBC:GSE140819
AC008088.4	Cancer cell	Adult	cancer	2	GLI:GSE103224,GLI:GSE139448
AC008154.5	Cancer cell	Adult	cancer	1	COAD:cell_res
AC008154.5	Epithelial cell	Adult	cancer	1	CRC:GSE144735
AC008268.1	Alveolar cell	Adult	cancer	2	LUAD_and_LUSC:cell_res,NSCLC:EMTAB6149
AC008268.1	Cancer cell	Adult	cancer	3	BRCA:cell_res,BRCA:GSE75688,NSCLC:GSE127465
AC008268.1	Epithelial cell	Adult	cancer	3	MBC:GSE140819,MBC:GSE140819,NSCLC:GSE140819
AC008268.1	Alveolar cell	Adult	normal	2	lung:HCL,lung:TTS
AC008268.1	Club cell	Adult	normal	1	lung:TTS
AC008268.1	Lacrimal gland functional unit cell	Adult	normal	1	eye:TTS
AC008268.1	Epithelial cell	Adult	normal	1	breast:TTS
AC008269.2	Epithelial cell	Adult	cancer	1	MBC:GSE140819
AC008277.1	Eye photoreceptor cell	Adult	normal	1	eye:TTS
AC008277.1	T cell	Adult	normal	1	jejunum:TICA
AC008277.1	Macrophage	Adult	normal	1	lung:TICA
AC008277.1	Lymphocyte	Adult	normal	1	spleen:TICA
AC008278.2	Muscle cell	Fetal	cancer	1	Pediatric-RBM:GSE140819
AC008278.2	Ciliated cell	Adult	normal	2	lung:TTS,trachea:TTS
AC008278.2	Lacrimal gland functional unit cell	Adult	normal	1	eye:TTS
AC008280.3	Cancer cell	Fetal	cancer	1	EPN:epn
AC008280.3	Hepatocyte	Adult	normal	1	liver:TTS
AC008280.3	Enterocyte	Adult	normal	1	large.intestine:TTS
AC008440.5	T cell	Adult	normal	1	lung:HCL
AC008440.5	Stromal cell	Adult	normal	1	esophagus:HCL
AC008440.5	Stromal cell	Adult	cancer	1	CRC:GSE144735
AC008565.1	Lacrimal gland functional unit cell	Adult	normal	1	eye:TTS
AC008592.4	Fibroblast	Adult	cancer	1	OV:GSE140819
AC008592.4	Neural Progenitor-Like	Fetal	cancer	1	Pediatric-HGG:GSE140819
AC008592.4	Fibroblast	Adult	normal	1	thymus:TTS
AC008592.4	Hepatocyte	Adult	normal	1	liver:TTS
AC008592.4	Epithelial cell	Adult	normal	1	kidney:TTS
AC008592.4	Macrophage	Adult	normal	2	adipose:TTS,vasculature:TTS
AC008592.4	Monocyte	Adult	normal	1	blood:TTS
AC008592.4	B cell	Adult	normal	1	jejunum:TICA
AC008592.5	Acinar cell	Adult	normal	1	salivary.gland:TTS
AC008592.5	Muscle cell	Adult	normal	1	muscle:TTS
AC008592.5	Fibroblast	Adult	normal	1	adipose:TTS
AC008592.5	Lacrimal gland functional unit cell	Adult	normal	1	eye:TTS
AC008592.5	Epithelial cell	Adult	normal	1	breast:TTS
AC008592.5	Mesenchymal cell	Adult	normal	1	adipose:TTS
AC008592.5	Neutrophil	Adult	normal	2	blood:TTS,bone.marrow:TTS
AC008592.5	Macrophage	Adult	normal	1	lung:TICA
AC008592.5	Monocyte/Macrophage	Adult	cancer	1	LIHC:GSE140228_smart
AC008592.8	Neutrophil	Adult	normal	2	bone.marrow:HCL,bone.marrow:HCL
AC008592.8	Cancer cell	Adult	cancer	1	GLI:GSE139448
AC008694.2	Adventitial cell	Adult	normal	1	lung:TTS
AC008694.2	T cell	Adult	normal	5	blood:TTS,salivary.gland:TTS,muscle:TTS,lymph.node:TTS,spleen:TTS
AC008694.2	Endothelial cell	Adult	normal	1	trachea:TTS
AC008694.2	Hematopoietic cell	Adult	normal	1	bone.marrow:TTS
AC008694.2	Crypt stem cell	Adult	normal	2	large.intestine:TTS,small.intestine:TTS
AC008694.2	Lacrimal gland functional unit cell	Adult	normal	1	eye:TTS
AC008694.2	Leucocyte	Adult	normal	1	adipose:TTS
AC008694.2	Melanocyte	Adult	normal	1	skin:TTS
AC008694.2	B cell	Adult	normal	1	blood:TTS
AC008694.2	Transit amplifying cell	Adult	normal	1	small.intestine:TTS
AC008694.2	Epithelial cell	Adult	normal	1	uterus:TTS
AC008694.3	Astrocyte	Adult	cancer	1	GLI:GSE141982
AC008697.1	B cell	Adult	cancer	5	BRCA:cell_res,CLL:GSE111014,BCC:GSE123813,KIRC:GSE111360,LIHC:GSE140228_smart
AC008697.1	Macrophage	Fetal	cancer	1	Pediatric-NBM:GSE140819
AC008697.1	Intercalated cell	Adult	normal	1	kidney:HCL
AC008697.1	Mesothelial cell	Adult	normal	1	omentum:HCL
AC008697.1	Microglia	Adult	normal	1	brain:HCL
AC008697.1	Myeloid cell	Adult	cancer	1	CRC:GSE144735
AC008697.1	Macrophage	Adult	cancer	1	GLI:GSE141982
AC008746.12	Fibroblast	Adult	cancer	1	NSCLC:GSE140819
AC008746.12	Epithelial cell	Adult	cancer	1	CRC:GSE144735
AC008746.12	Cancer cell	Adult	cancer	2	GLI:GSE139448,MCC:GSE118056
AC008746.3	Epithelial cell	Adult	cancer	1	MBC:GSE140819
AC008753.3	Monocyte	Adult	normal	6	blood:TTS,spleen:TTS,blood:TTS,blood:TICA,bone.marrow:TICA,spleen:TICA
AC008753.3	Macrophage	Adult	normal	1	adipose:TTS
AC008753.3	Neutrophil	Adult	normal	3	blood:TTS,bone.marrow:TTS,spleen:TTS
AC008781.7	Cancer cell	Adult	cancer	2	LUAD_and_LUSC:cell_res,OV:cell_res
AC008781.7	Muscle cell	Fetal	cancer	1	Pediatric-RBM:GSE140819
AC008781.7	Thyroid follicular cell	Adult	normal	1	thyroid:HCL
AC008781.7	Epithelial cell	Adult	cancer	1	CRC:GSE144735
AC008850.3	Dendritic cell	Adult	cancer	1	SKCM:GSE123139
AC008937.2	T cell	Adult	normal	1	blood:TTS
AC008937.2	Lacrimal gland functional unit cell	Adult	normal	1	eye:TTS
AC008937.2	B cell	Adult	normal	4	blood:TTS,lymph.node:TICA,lymph.node:TICA,spleen:TICA
AC008937.2	Monocyte	Adult	normal	1	liver:TICA
AC008937.3	Muscle cell	Fetal	cancer	1	Pediatric-RBM:GSE140819
AC008937.3	Macrophage	Adult	normal	1	adipose:TTS
AC008982.2	Dendritic cell	Adult	normal	1	spleen:TICA
AC008984.2	Dendritic cell	Adult	cancer	1	LIHC:GSE140228_smart
AC008984.2	Monocyte/Macrophage	Adult	cancer	1	SKCM:GSE123139
AC008984.6	Dendritic cell	Adult	cancer	1	SKCM:GSE123139
AC008984.7	Monocyte/Macrophage	Adult	cancer	1	LIHC:GSE140228_smart
AC008991.1	Melanocyte	Adult	cancer	1	MEL:GSE140819
AC008991.1	Epithelial cell	Adult	normal	1	kidney:TTS
AC008991.1	Cancer cell	Adult	cancer	1	UVM:GSE139829
AC008992.1	Neuroendocrine cell	Fetal	cancer	1	Pediatric-NBM:GSE140819
AC009095.4	NK cell	Adult	cancer	1	LIHC:GSE140228_smart
AC009110.1	Lacrimal gland functional unit cell	Adult	normal	1	eye:TTS
AC009110.1	Oligodendrocyte	Adult	cancer	1	GLI:GSE138794
AC009120.10	Epithelial cell	Adult	cancer	2	LUAD_and_LUSC:cell_res,MBC:GSE140819
AC009120.10	Hepatocyte	Adult	cancer	1	MBC:GSE140819
AC009120.10	Muscle cell	Fetal	cancer	1	Pediatric-RBM:GSE140819
AC009120.10	Stromal cell	Adult	cancer	1	CRC:GSE132465
AC009120.10	B cell	Adult	cancer	1	CLL:GSE111014
AC009120.10	T cell	Adult	cancer	1	NHL:GSE128531
AC009120.11	Epithelial cell	Adult	cancer	2	MBC:GSE140819,MBC:GSE140819
AC009120.11	Stromal cell	Adult	cancer	1	CRC:GSE132465
AC009120.11	B cell	Adult	cancer	1	CLL:GSE111014
AC009120.11	Cancer cell	Adult	cancer	1	GLI:GSE139448
AC009120.3	Endothelial cell	Fetal	cancer	1	Pediatric-SARC:GSE140819
AC009120.3	B cell	Adult	cancer	1	NSCLC:GSE127465
AC009120.5	Epithelial cell	Adult	cancer	1	MBC:GSE140819
AC009120.5	Ciliated cell	Adult	normal	1	lung:TTS
AC009120.5	Hepatocyte	Adult	normal	1	liver:TTS
AC009120.5	Lacrimal gland functional unit cell	Adult	normal	1	eye:TTS
AC009120.5	Macrophage	Adult	normal	1	adipose:TTS
AC009120.5	B cell	Adult	normal	1	jejunum:TICA
AC009120.5	Monocyte/Macrophage	Adult	cancer	1	LIHC:GSE140228_smart
AC009120.6	Alveolar cell	Adult	normal	1	lung:HCL
AC009120.6	Gastric chief cell	Adult	normal	1	stomach:HCL
AC009120.6	Goblet cell	Adult	normal	1	transverse.colon:HCL
AC009133.12	Epithelial cell	Adult	cancer	8	LUAD_and_LUSC:cell_res,MBC:GSE140819,NSCLC:GSE140819,OV:GSE140819,CRC:GSE132257,CRC:GSE132465,CRC:GSE144735,NSCLC:GSE117570
AC009133.12	Neuroendocrine cell	Fetal	cancer	1	Pediatric-NBM:GSE140819
AC009133.12	Alveolar cell	Adult	normal	1	lung:HCL
AC009133.12	Epithelial cell	Adult	normal	1	transverse.colon:HCL
AC009133.12	Tubule cell	Adult	normal	1	kidney:HCL
AC009133.15	Cancer cell	Adult	cancer	1	GLI:GSE103224
AC009133.15	Dendritic cell	Adult	cancer	1	OV:GSE115007
AC009133.17	B cell	Adult	cancer	2	BRCA:cell_res,CLL:GSE111014
AC009133.17	T cell	Adult	cancer	3	COAD:cell_res,OV:cell_res,CRC:GSE144735
AC009133.21	Epithelial cell	Adult	cancer	3	MBC:GSE140819,MBC:GSE140819,NSCLC:GSE140819
AC009133.21	Neuroendocrine cell	Fetal	cancer	1	Pediatric-NBM:GSE140819
AC009133.21	Cancer cell	Adult	cancer	2	GLI:GSE103224,GLI:GSE138794
AC009133.21	T cell	Adult	cancer	1	LIHC:GSE140228_smart
AC009158.1	Lacrimal gland functional unit cell	Adult	normal	1	eye:TTS
AC009158.1	Enterocyte	Adult	normal	1	small.intestine:TTS
AC009227.2	Neuroendocrine cell	Fetal	cancer	1	Pediatric-NBM:GSE140819
AC009228.1	Cancer cell	Fetal	cancer	1	EPN:epn
AC009228.1	B cell	Adult	cancer	1	CLL:GSE140819
AC009228.1	Fibroblast	Fetal	cancer	1	Pediatric-SARC:GSE140819
AC009228.1	Oligodendrocyte	Adult	normal	1	cerebellum:HCL
AC009228.1	Muscle cell	Adult	normal	1	heart:TTS
AC009228.1	Stromal cell	Adult	normal	1	skin:TTS
AC009228.1	T cell	Adult	normal	2	jejunum:TICA,liver:TICA
AC009228.1	Stromal cell	Adult	cancer	2	CRC:GSE132465,CRC:GSE144735
AC009228.1	Cancer cell	Adult	cancer	1	GLI:GSE103224
AC009228.1	Oligodendrocyte	Adult	cancer	1	GLI:GSE138794
AC009229.5	Fibroblast	Adult	cancer	1	BRCA:cell_res
AC009229.5	Cancer cell	Adult	cancer	1	BCC:GSE123813
AC009229.6	Muscle cell	Fetal	cancer	1	Pediatric-RBM:GSE140819
AC009236.2	Epithelial cell	Adult	cancer	1	NSCLC:GSE140819
AC009237.14	Ciliated cell	Adult	normal	1	trachea:TTS
AC009237.14	Endothelial cell	Adult	normal	1	skin:TTS
AC009237.14	Eye photoreceptor cell	Adult	normal	1	eye:TTS
AC009237.14	Fibroblast	Adult	normal	1	vasculature:TTS
AC009237.14	B cell	Adult	normal	1	spleen:TTS
AC009237.14	Erythroid cell	Adult	normal	1	bone.marrow:TICA
AC009237.14	Cancer cell	Adult	cancer	1	NSCLC:GSE127465
AC009237.17	Macrophage	Adult	normal	1	vasculature:TTS
AC009237.8	Thyroid follicular cell	Adult	normal	1	thyroid:HCL
AC009237.8	Cancer cell	Adult	cancer	2	GLI:GSE103224,BRCA:GSE75688
AC009238.6	Cancer cell	Adult	cancer	1	GLI:GSE103224
AC009245.3	Mesothelial cell	Adult	normal	1	omentum:HCL
AC009262.2	Epithelial cell	Adult	cancer	2	MBC:GSE140819,OV:GSE140819
AC009262.2	Neuron	Adult	normal	1	brain:HCL
AC009263.2	Cancer cell	Adult	cancer	1	GLI:GSE103224
AC009264.1	Cancer cell	Adult	cancer	3	LUAD_and_LUSC:cell_res,OV:cell_res,BCC:GSE123813
AC009264.1	B cell	Adult	cancer	1	CLL:GSE140819
AC009264.1	Chondrocyte	Fetal	cancer	1	Pediatric-SARC:GSE140819
AC009264.1	Epithelial cell	Adult	cancer	2	MBC:GSE140819,OV:GSE140819
AC009264.1	Neuroendocrine cell	Fetal	cancer	1	Pediatric-NBM:GSE140819
AC009264.1	Acinar cell	Adult	normal	1	pancreas:TTS
AC009264.1	Lacrimal gland functional unit cell	Adult	normal	1	eye:TTS
AC009276.4	Stromal cell	Adult	cancer	1	CRC:GSE132465
AC009299.2	Cancer cell	Adult	cancer	1	COAD:cell_res
AC009299.2	Epithelial cell	Adult	cancer	2	LUAD_and_LUSC:cell_res,NSCLC:GSE140819
AC009299.2	Muscle cell	Fetal	cancer	1	Pediatric-RBM:GSE140819
AC009299.2	Thyroid follicular cell	Adult	normal	1	thyroid:HCL
AC009299.2	Adventitial cell	Adult	normal	1	lung:TTS
AC009299.2	Basal cell	Adult	normal	1	lung:TTS
AC009299.2	Endothelial cell	Adult	normal	1	lung:TTS
AC009299.2	Fibroblast	Adult	normal	2	salivary.gland:TTS,thymus:TTS
AC009299.2	Muscle cell	Adult	normal	1	thymus:TTS
AC009299.2	T cell	Adult	cancer	1	ALL:GSE132509
AC009303.1	Basal cell	Adult	normal	1	tongue:TTS
AC009303.1	Monocyte	Adult	normal	1	blood:TTS
AC009312.1	Epithelial cell	Adult	cancer	2	MBC:GSE140819,MBC:GSE140819
AC009312.1	Neuron	Adult	normal	1	brain:HCL
AC009312.1	Cancer cell	Adult	cancer	1	UVM:GSE139829
AC009313.2	Lacrimal gland functional unit cell	Adult	normal	1	eye:TTS
AC009403.2	Tubule cell	Fetal	normal	1	kidney:HCL_fetal
AC009403.2	Ciliated cell	Adult	normal	1	fallopian.tube:HCL
AC009403.2	Tubule cell	Adult	normal	1	kidney:HCL
AC009403.2	B cell	Adult	normal	7	blood:TTS,lymph.node:TTS,spleen:TTS,thymus:TTS,blood:TICA,jejunum:TICA,spleen:TICA
AC009403.2	Basal cell	Adult	normal	1	trachea:TTS
AC009403.2	Lacrimal gland functional unit cell	Adult	normal	1	eye:TTS
AC009403.2	Cancer cell	Adult	cancer	1	NSCLC:GSE117570
AC009404.2	Muscle cell	Fetal	cancer	1	Pediatric-RBM:GSE140819
AC009404.2	Stromal cell	Adult	normal	1	gall.bladder:HCL
AC009404.2	Macrophage	Adult	normal	1	esophagus:HCL
AC009404.2	Cancer cell	Adult	cancer	1	GLI:GSE139448
AC009411.1	Lacrimal gland functional unit cell	Adult	normal	1	eye:TTS
AC009411.2	Lacrimal gland functional unit cell	Adult	normal	1	eye:TTS
AC009473.1	Epithelial cell	Adult	cancer	1	NSCLC:GSE140819
AC009473.1	T cell	Adult	cancer	1	MBC:GSE140819
AC009473.1	Thyroid follicular cell	Adult	normal	1	thyroid:HCL
AC009473.1	Cancer cell	Adult	cancer	1	GLI:GSE138794
AC009478.1	Epithelial cell	Adult	normal	1	bladder:TTS
AC009478.1	Luminal cell	Adult	normal	1	prostate:TTS
AC009487.4	Cancer cell	Adult	cancer	1	LUAD_and_LUSC:cell_res
AC009487.4	Lacrimal gland functional unit cell	Adult	normal	1	eye:TTS
AC009495.2	Mast cell	Adult	cancer	1	BRCA:cell_res
AC009495.2	Epithelial cell	Adult	cancer	5	MBC:GSE140819,MBC:GSE140819,CRC:GSE132257,CRC:GSE132465,CRC:GSE144735
AC009495.2	Lacrimal gland functional unit cell	Adult	normal	1	eye:TTS
AC009495.2	NK cell	Adult	cancer	2	MCC:GSE118056,LIHC:GSE140228_smart
AC009495.3	Cancer cell	Fetal	cancer	1	EPN:epn
AC009495.3	B cell	Adult	cancer	1	CLL:GSE140819
AC009495.3	Chondrocyte	Fetal	cancer	1	Pediatric-SARC:GSE140819
AC009495.3	Epithelial cell	Adult	cancer	1	OV:GSE140819
AC009495.3	Basal cell	Adult	normal	1	breast:TTS
AC009495.3	T cell	Adult	normal	1	lung:TTS
AC009495.3	Ciliated cell	Adult	normal	1	trachea:TTS
AC009495.3	Club cell	Adult	normal	1	prostate:TTS
AC009495.3	Epithelial cell	Adult	normal	1	eye:TTS
AC009495.3	Hillock cell	Adult	normal	1	prostate:TTS
AC009495.3	Muller cell	Adult	normal	1	eye:TTS
AC009495.3	NK cell	Adult	normal	4	bone.marrow:TTS,kidney:TTS,lymph.node:TTS,spleen:TTS
AC009495.3	NK T cell	Adult	normal	1	blood:TTS
AC009495.3	Lymphocyte	Adult	normal	4	bone.marrow:TICA,lymph.node:TICA,lung:TICA,spleen:TICA
AC009495.3	Cancer cell	Adult	cancer	1	PAAD:CRA001160
AC009495.4	Muscle cell	Fetal	cancer	1	Pediatric-RBM:GSE140819
AC009495.4	Cancer cell	Adult	cancer	2	GLI:GSE103224,GLI:GSE139448
AC009495.4	NK cell	Adult	cancer	1	LIHC:GSE140228_smart
AC009498.1	Fibroblast	Adult	normal	1	bladder:TTS
AC009498.1	Lacrimal gland functional unit cell	Adult	normal	1	eye:TTS
AC009501.4	Enteric glia	Adult	cancer	1	COAD:cell_res
AC009501.4	Astrocyte	Adult	cancer	1	MBC:GSE140819
AC009501.4	Neural crest	Fetal	cancer	1	Pediatric-NBM:GSE140819
AC009501.4	Erythroid cell	Fetal	normal	1	liver:HCL_fetal
AC009501.4	Stromal cell	Fetal	normal	1	calvaria:HCL_fetal
AC009501.4	Stromal cell	Adult	cancer	2	CRC:GSE132257,CRC:GSE132465
AC009501.4	Cancer cell	Adult	cancer	3	MCC:GSE118056,BCC:GSE123813,BRCA:GSE75688
AC009505.2	T cell	Adult	cancer	7	BRCA:cell_res,COAD:cell_res,LUAD_and_LUSC:cell_res,OV:cell_res,CRC:GSE132465,CRC:GSE144735,LIHC:GSE140228_10x
AC009505.2	Epithelial cell	Adult	cancer	1	MBC:GSE140819
AC009505.2	Macrophage	Adult	cancer	1	GLI:GSE141982
AC009506.1	Epithelial cell	Adult	cancer	1	MBC:GSE140819
AC009506.1	Macrophage	Fetal	cancer	1	Pediatric-SARC:GSE140819
AC009506.1	Neural Progenitor-Like	Adult	cancer	1	GBM:GSE140819
AC009506.1	Neutrophil	Fetal	normal	1	liver:HCL_fetal
AC009506.1	Neutrophil	Adult	normal	4	blood:HCL,spleen:HCL,adipose:TTS,spleen:TTS
AC009506.1	Eye photoreceptor cell	Adult	normal	1	eye:TTS
AC009506.1	Macrophage	Adult	normal	1	skin:TTS
AC009506.1	Monocyte	Adult	normal	1	thymus:TTS
AC009506.1	Monocyte/Macrophage	Adult	cancer	3	CHOL:GSE125449,CLL:GSE111014,SKCM:GSE123139
AC009506.1	Macrophage	Adult	cancer	1	GLI:GSE141982
AC009506.1	Neutrophil	Adult	cancer	1	NSCLC:GSE127465
AC009518.4	Muscle cell	Fetal	cancer	1	Pediatric-RBM:GSE140819
AC009518.8	Epithelial cell	Adult	cancer	1	MBC:GSE140819
AC009542.2	Myeloid cell	Adult	cancer	1	OV:cell_res
AC009542.2	Fibroblast	Adult	normal	1	bladder:TTS
AC009542.2	Epithelial cell	Adult	normal	1	kidney:TTS
AC009542.2	Lacrimal gland functional unit cell	Adult	normal	1	eye:TTS
AC009542.2	Enterocyte	Adult	normal	1	small.intestine:TTS
AC009542.2	Macrophage	Adult	cancer	1	GLI:GSE141982
AC009542.2	Dendritic cell	Adult	cancer	1	OV:GSE115007
AC009784.3	Muscle cell	Fetal	cancer	1	Pediatric-RBM:GSE140819
AC009784.3	T cell	Adult	cancer	3	ALL:GSE132509,BCC:GSE123813,BCC:GSE123813
AC009784.3	Cancer cell	Adult	cancer	1	GLI:GSE103224
AC009784.3	Macrophage	Adult	cancer	1	GLI:GSE141982
AC009950.2	B cell	Adult	cancer	1	LUAD_and_LUSC:cell_res
AC009950.2	Cancer cell	Adult	cancer	1	GLI:GSE103224
AC009950.2	Dendritic cell	Adult	cancer	1	KIRC:GSE111360
AC009961.3	Epithelial cell	Adult	cancer	1	MBC:GSE140819
AC009961.3	B cell	Adult	cancer	1	CLL:GSE111014
AC009965.1	Lacrimal gland functional unit cell	Adult	normal	1	eye:TTS
AC009970.1	Muscle cell	Fetal	cancer	1	Pediatric-RBM:GSE140819
AC010084.1	Endothelial cell	Adult	cancer	4	COAD:cell_res,MBC:GSE140819,MBC:GSE140819,OV:GSE140819
AC010084.1	Endothelial cell	Fetal	cancer	1	Pediatric-NBM:GSE140819
AC010084.1	Epithelial cell	Adult	cancer	1	LICA:GSE125449
AC010086.1	B cell	Adult	normal	5	lymph.node:TTS,spleen:TTS,lymph.node:TTS,blood:TTS,spleen:TTS
AC010091.1	Epithelial cell	Adult	cancer	1	MBC:GSE140819
AC010091.1	Fibroblast	Adult	cancer	1	OV:GSE140819
AC010096.1	Cancer cell	Fetal	cancer	1	EPN:epn
AC010096.1	Cancer cell	Adult	cancer	1	GLI:GSE139448
AC010105.1	Epithelial cell	Adult	cancer	1	MBC:GSE140819
AC010105.1	Melanocyte	Adult	cancer	1	MEL:GSE140819
AC010105.1	Neural Progenitor-Like	Fetal	cancer	1	Pediatric-HGG:GSE140819
AC010105.1	Lacrimal gland functional unit cell	Adult	normal	1	eye:TTS
AC010145.4	Cancer cell	Adult	cancer	1	GLI:GSE103224
AC010148.1	Epithelial cell	Adult	normal	1	bladder:TTS
AC010148.1	Endothelial cell	Adult	normal	1	thymus:TTS
AC010148.1	Ciliated cell	Adult	normal	2	lung:TTS,trachea:TTS
AC010148.1	Club cell	Adult	normal	1	prostate:TTS
AC010148.1	Hillock cell	Adult	normal	1	prostate:TTS
AC010148.1	Lacrimal gland functional unit cell	Adult	normal	1	eye:TTS
AC010148.1	Enterocyte	Adult	normal	1	small.intestine:TTS
AC010148.1	Cancer cell	Adult	cancer	1	BRCA:GSE75688
AC010149.4	B cell	Adult	cancer	2	BCC:GSE123813,LIHC:GSE140228_smart
AC010226.4	B cell	Adult	cancer	5	MBC:GSE140819,MCC:GSE117988,MCC:GSE118056,NHL:GSE128531,SKCM:GSE148190
AC010226.4	Stromal cell	Adult	normal	1	omentum:HCL
AC010226.4	Cancer cell	Adult	cancer	1	GLI:GSE103224
AC010240.2	Fibroblast	Adult	normal	1	uterus:TTS
AC010240.2	Lacrimal gland functional unit cell	Adult	normal	1	eye:TTS
AC010240.2	Macrophage	Adult	normal	1	muscle:TTS
AC010240.3	Endothelial cell	Adult	normal	1	adipose:TTS
AC010240.3	T cell	Adult	normal	1	jejunum:TICA
AC010240.3	Lymphocyte	Adult	normal	2	liver:TICA,lymph.node:TICA
AC010240.3	Monocyte	Adult	normal	1	liver:TICA
AC010240.3	Cancer cell	Adult	cancer	1	GLI:GSE103224
AC010468.2	Neuroendocrine cell	Fetal	cancer	1	Pediatric-NBM:GSE140819
AC010468.2	T cell	Adult	normal	3	thymus:TTS,bone.marrow:TTS,lymph.node:TICA
AC010468.2	T cell	Adult	cancer	3	BCC:GSE123813,LIHC:GSE140228_smart,LIHC:GSE140228_smart
AC010468.3	Lacrimal gland functional unit cell	Adult	normal	1	eye:TTS
AC010504.2	Epithelial cell	Adult	cancer	1	OV:GSE140819
AC010504.2	Cancer cell	Adult	cancer	1	GLI:GSE103224
AC010518.2	Neutrophil	Adult	normal	3	bone.marrow:HCL,blood:HCL,spleen:HCL
AC010524.2	Epithelial cell	Adult	cancer	3	MBC:GSE140819,MBC:GSE140819,CRC:GSE132465
AC010524.2	Cancer cell	Adult	cancer	4	ALL:GSE132509,GLI:GSE103224,BCC:GSE123813,BRCA:GSE75688
AC010524.4	Endothelial cell	Adult	cancer	5	COAD:cell_res,LUAD_and_LUSC:cell_res,OV:cell_res,MBC:GSE140819,NSCLC:GSE140819
AC010524.4	Mesenchymal cell	Fetal	normal	1	lung:HCL_fetal
AC010524.4	Stromal cell	Adult	cancer	2	CRC:GSE132465,CRC:GSE144735
AC010524.4	B cell	Adult	cancer	1	CLL:GSE111014
AC010525.4	Neuroendocrine cell	Fetal	cancer	1	Pediatric-NBM:GSE140819
AC010642.2	T cell	Adult	normal	1	colon:TICA
AC010649.1	Cancer cell	Adult	cancer	2	OV:cell_res,GLI:GSE103224
AC010649.1	Mesenchymal cell	Adult	normal	1	adipose:TTS
AC010729.1	Cancer cell	Fetal	cancer	1	EPN:epn
AC010729.1	Lacrimal gland functional unit cell	Adult	normal	1	eye:TTS
AC010729.1	Cancer cell	Adult	cancer	1	GLI:GSE103224
AC010729.2	Cancer cell	Adult	cancer	4	OV:cell_res,ALL:GSE132509,GLI:GSE103224,GLI:GSE139448
AC010729.2	B cell	Adult	normal	1	spleen:TICA
AC010731.2	T cell	Adult	normal	1	thymus:TTS
AC010745.1	Cancer cell	Adult	cancer	1	COAD:cell_res
AC010745.1	Epithelial cell	Adult	cancer	4	COAD:cell_res,CRC:GSE132257,CRC:GSE132465,CRC:GSE144735
AC010745.1	Muscle cell	Fetal	cancer	1	Pediatric-RBM:GSE140819
AC010745.1	Enterocyte	Adult	normal	1	large.intestine:TTS
AC010745.2	Cancer cell	Fetal	cancer	1	EPN:epn
AC010745.2	Neuroendocrine cell	Fetal	cancer	1	Pediatric-NBM:GSE140819
AC010745.2	Lacrimal gland functional unit cell	Adult	normal	1	eye:TTS
AC010761.6	Epithelial cell	Adult	cancer	1	MBC:GSE140819
AC010761.6	Muscle cell	Fetal	cancer	1	Pediatric-RBM:GSE140819
AC010761.6	Epithelial cell	Adult	normal	1	tongue:TTS
AC010761.6	B cell	Adult	cancer	1	LIHC:GSE140228_smart
AC010761.8	Epithelial cell	Adult	cancer	2	MBC:GSE140819,MBC:GSE140819
AC010761.8	Muscle cell	Fetal	normal	1	intestine:HCL_fetal
AC010761.8	Stromal cell	Adult	normal	1	stomach:HCL
AC010761.8	T cell	Adult	cancer	1	BCC:GSE123813
AC010878.3	T cell	Adult	cancer	1	LIHC:GSE140228_smart
AC010880.1	Muscle cell	Fetal	cancer	1	Pediatric-RBM:GSE140819
AC010880.1	Hematopoietic cell	Adult	normal	1	bone.marrow:TTS
AC010880.1	Lacrimal gland functional unit cell	Adult	normal	1	eye:TTS
AC010883.5	Epithelial cell	Adult	cancer	2	MBC:GSE140819,MBC:GSE140819
AC010883.5	Neuroendocrine cell	Fetal	cancer	1	Pediatric-NBM:GSE140819
AC010883.5	Muscle cell	Fetal	cancer	1	Pediatric-RBM:GSE140819
AC010883.5	Mesothelial cell	Adult	normal	1	omentum:HCL
AC010883.5	Thyroid follicular cell	Adult	normal	1	thyroid:HCL
AC010883.5	Cancer cell	Adult	cancer	2	GLI:GSE103224,GLI:GSE138794
AC010894.3	Epithelial cell	Adult	cancer	2	MBC:GSE140819,NSCLC:GSE140819
AC010894.3	Macrophage	Fetal	cancer	1	Pediatric-SARC:GSE140819
AC010894.3	Neutrophil	Adult	normal	1	bone.marrow:HCL
AC010894.3	Urothelial cell	Adult	normal	1	bladder:HCL
AC010894.3	T cell	Adult	normal	3	thymus:TTS,spleen:TTS,bone.marrow:TTS
AC010894.3	Lacrimal gland functional unit cell	Adult	normal	1	eye:TTS
AC010894.3	Macrophage	Adult	normal	1	lung:TTS
AC010894.3	NK T cell	Adult	normal	1	lymph.node:TTS
AC010894.3	Cancer cell	Adult	cancer	1	GLI:GSE139448
AC010894.3	Monocyte/Macrophage	Adult	cancer	1	UVM:GSE139829
AC010894.5	T cell	Adult	normal	2	thymus:TTS,breast:TTS
AC010894.5	Macrophage	Adult	normal	2	bladder:TTS,vasculature:TTS
AC010894.5	Neutrophil	Adult	normal	4	bone.marrow:TTS,blood:TTS,adipose:TTS,spleen:TTS
AC010894.5	T cell	Adult	cancer	1	BCC:GSE123813
AC010907.2	Neuroendocrine cell	Fetal	cancer	1	Pediatric-NBM:GSE140819
AC010967.1	Chondrocyte	Fetal	cancer	1	Pediatric-SARC:GSE140819
AC010967.1	Melanocyte	Adult	cancer	1	MEL:GSE140819
AC010967.1	Acinar cell	Adult	normal	1	pancreas:TTS
AC010967.1	Ductal cell	Adult	normal	1	pancreas:TTS
AC010967.1	Fibroblast	Adult	normal	1	vasculature:TTS
AC010967.1	T cell	Adult	normal	2	liver:TICA,spleen:TICA
AC010967.1	Acinar cell	Adult	cancer	1	PAAD:CRA001160
AC010967.2	Cancer cell	Adult	cancer	2	COAD:cell_res,LICA:GSE125449
AC010967.2	Muscle cell	Fetal	cancer	1	Pediatric-RBM:GSE140819
AC010967.2	Acinar cell	Adult	normal	1	pancreas:TTS
AC010967.2	Epithelial cell	Adult	cancer	2	CRC:GSE132465,CRC:GSE144735
AC010967.2	Melanocyte	Adult	cancer	1	BCC:GSE123813
AC010969.1	Basal cell	Adult	normal	1	prostate:TTS
AC010969.1	Epithelial cell	Adult	normal	2	eye:TTS,prostate:TTS
AC010969.1	Mesenchymal cell	Adult	normal	1	adipose:TTS
AC010969.1	Pericyte	Adult	normal	1	vasculature:TTS
AC010969.1	Macrophage	Adult	normal	1	lung:TICA
AC010969.1	B cell	Adult	cancer	1	NSCLC:GSE127465
AC010976.2	Endothelial cell	Adult	cancer	3	MEL:GSE140819,NSCLC:GSE127465,PAAD:CRA001160
AC010976.2	Endothelial cell	Fetal	cancer	2	Pediatric-HGG:GSE140819,Pediatric-SARC:GSE140819
AC010976.2	Endothelial cell	Adult	normal	25	lung:TTS,thymus:TTS,vasculature:TTS,lung:TTS,muscle:TTS,thymus:TTS,tongue:TTS,heart:TTS,adipose:TTS,kidney:TTS,pancreas:TTS,prostate:TTS,salivary.gland:TTS,skin:TTS,spleen:TTS,trachea:TTS,uterus:TTS,vasculature:TTS,liver:TTS,salivary.gland:TTS,uterus:TTS,eye:TTS,muscle:TTS,bladder:TTS,lung:TTS
AC010976.2	Muscle cell	Adult	normal	1	bladder:TTS
AC010976.2	Macrophage	Adult	normal	1	lung:TICA
AC010976.2	B cell	Adult	normal	1	spleen:TICA
AC010976.2	Myeloid cell	Adult	cancer	2	CRC:GSE132257,CRC:GSE132465
AC010976.2	Dendritic cell	Adult	cancer	2	LIHC:GSE140228_10x,OV:GSE115007
AC010983.1	Muscle cell	Fetal	cancer	1	Pediatric-RBM:GSE140819
AC010983.1	Lacrimal gland functional unit cell	Adult	normal	1	eye:TTS
AC010987.5	Fibroblast	Fetal	cancer	1	Pediatric-NBM:GSE140819
AC010987.5	Cancer cell	Adult	cancer	1	BCC:GSE123813
AC011239.1	Basal cell	Adult	normal	1	prostate:TTS
AC011239.1	Ductal cell	Adult	normal	1	pancreas:TTS
AC011239.1	Muscle cell	Adult	normal	1	thymus:TTS
AC011239.1	Ductal cell	Adult	cancer	1	PAAD:CRA001160
AC011247.3	T cell	Adult	cancer	3	BCC:GSE123813,BCC:GSE123813,LIHC:GSE140228_smart
AC011288.2	Epithelial cell	Adult	cancer	1	MBC:GSE140819
AC011288.2	Muscle cell	Fetal	cancer	1	Pediatric-RBM:GSE140819
AC011290.4	Epithelial cell	Adult	cancer	1	MBC:GSE140819
AC011290.4	Cancer cell	Adult	cancer	1	GLI:GSE103224
AC011290.4	Astrocyte	Adult	cancer	1	GLI:GSE141982
AC011290.5	Cancer cell	Adult	cancer	1	GLI:GSE103224
AC011294.3	Cancer cell	Adult	cancer	5	LUAD_and_LUSC:cell_res,NSCLC:GSE150430,GLI:GSE103224,GLI:GSE139448,LICA:GSE125449
AC011294.3	Melanocyte	Adult	cancer	1	BCC:GSE123813
AC011298.2	Cancer cell	Adult	cancer	3	COAD:cell_res,OV:cell_res,NSCLC:GSE150430
AC011298.2	Epithelial cell	Adult	cancer	6	COAD:cell_res,MBC:GSE140819,NSCLC:GSE140819,CRC:GSE132257,CRC:GSE132465,CRC:GSE144735
AC011298.2	Hepatocyte	Fetal	normal	1	adrenal.gland:HCL_fetal
AC011298.2	Intercalated cell	Adult	normal	1	kidney:HCL
AC011298.2	Thyroid follicular cell	Adult	normal	1	thyroid:HCL
AC011380.8	Monocyte	Adult	normal	1	blood:HCL
AC011380.8	Neutrophil	Adult	normal	3	gall.bladder:HCL,omentum:HCL,spleen:HCL
AC011513.4	Epithelial cell	Adult	cancer	1	MBC:GSE140819
AC011513.4	Neutrophil	Adult	normal	2	bone.marrow:HCL,bone.marrow:HCL
AC011515.2	Monocyte/Macrophage	Adult	cancer	1	LIHC:GSE140228_smart
AC011523.2	Epithelial cell	Adult	cancer	4	COAD:cell_res,CRC:GSE132257,CRC:GSE132465,CRC:GSE144735
AC011523.2	Goblet cell	Adult	normal	1	transverse.colon:HCL
AC011524.2	Lacrimal gland functional unit cell	Adult	normal	1	eye:TTS
AC011524.2	Neutrophil	Adult	normal	1	bone.marrow:TTS
AC011524.2	Cancer cell	Adult	cancer	1	ALL:GSE132509
AC011525.2	Luminal cell	Adult	normal	1	prostate:TTS
AC011525.2	Cancer cell	Adult	cancer	1	GLI:GSE103224
AC011525.4	Epithelial cell	Adult	cancer	1	MBC:GSE140819
AC011625.1	Neural Progenitor-Like	Fetal	cancer	1	Pediatric-HGG:GSE140819
AC011625.1	Neuroendocrine cell	Fetal	cancer	1	Pediatric-NBM:GSE140819
AC011625.1	Muscle cell	Fetal	cancer	1	Pediatric-RBM:GSE140819
AC011625.1	Cancer cell	Adult	cancer	1	GLI:GSE103224
AC011752.1	Lacrimal gland functional unit cell	Adult	normal	1	eye:TTS
AC011752.1	Mast cell	Adult	normal	1	jejunum:TICA
AC011752.1	B cell	Adult	normal	1	spleen:TICA
AC011752.1	Cancer cell	Adult	cancer	1	BCC:GSE123813
AC011816.1	T cell	Adult	normal	1	blood:TTS
AC011816.1	Enterocyte	Adult	normal	1	large.intestine:TTS
AC011816.1	B cell	Adult	normal	1	salivary.gland:TTS
AC011816.1	NK cell	Adult	normal	1	blood:TTS
AC011897.2	Neuroendocrine cell	Fetal	cancer	1	Pediatric-NBM:GSE140819
AC011933.2	B cell	Adult	normal	1	bladder:TTS
AC011933.2	Immune cell	Adult	normal	1	tongue:TTS
AC011933.2	Macrophage	Adult	normal	5	adipose:TTS,breast:TTS,muscle:TTS,uterus:TTS,vasculature:TTS
AC011933.2	Microglia	Adult	normal	1	eye:TTS
AC011933.2	Myeloid cell	Adult	normal	2	pancreas:TTS,prostate:TTS
AC011933.2	Neutrophil	Adult	normal	2	adipose:TTS,spleen:TTS
AC011933.2	Monocyte	Adult	normal	1	lung:TTS
AC011995.1	Neuron	Adult	normal	1	brain:HCL
AC011997.1	B cell	Adult	cancer	1	CLL:GSE140819
AC011997.1	Endothelial cell	Adult	cancer	1	NSCLC:GSE140819
AC011997.1	Epithelial cell	Adult	cancer	1	OV:GSE140819
AC011997.1	Acinar cell	Adult	normal	1	salivary.gland:TTS
AC011997.1	Epithelial cell	Adult	normal	2	bladder:TTS,tongue:TTS
AC011997.1	T cell	Adult	normal	2	blood:TTS,bone.marrow:TICA
AC011997.1	Lacrimal gland functional unit cell	Adult	normal	1	eye:TTS
AC011997.1	B cell	Adult	normal	1	jejunum:TICA
AC011997.1	Stromal cell	Adult	cancer	1	CRC:GSE132257
AC011997.1	T cell	Adult	cancer	5	ALL:GSE132509,BRCA:GSE110686,BRCA:GSE114727_10X,BCC:GSE123813,LIHC:GSE140228_10x
AC011997.1	Cancer cell	Adult	cancer	1	MCC:GSE118056
AC012065.4	Muscle cell	Fetal	cancer	1	Pediatric-RBM:GSE140819
AC012065.4	Club cell	Adult	normal	1	prostate:TTS
AC012065.4	Fibroblast	Adult	normal	1	uterus:TTS
AC012065.4	Hepatocyte	Adult	normal	2	heart:TTS,liver:TTS
AC012065.4	B cell	Adult	normal	1	thymus:TTS
AC012065.4	Muscle cell	Adult	normal	1	vasculature:TTS
AC012065.4	T cell	Adult	normal	2	blood:TICA,jejunum:TICA
AC012123.1	B cell	Adult	cancer	8	COAD:cell_res,LUAD_and_LUSC:cell_res,MEL:GSE140819,CRC:GSE144735,ALL:GSE132509,CLL:GSE111014,LIHC:GSE140228_smart,PAAD:CRA001160
AC012123.1	Cancer cell	Adult	cancer	1	OV:cell_res
AC012123.1	Epithelial cell	Adult	cancer	1	OV:GSE140819
AC012123.1	B cell	Adult	normal	15	blood:TTS,spleen:TTS,lymph.node:TTS,blood:TTS,lymph.node:TTS,salivary.gland:TTS,blood:TTS,lymph.node:TTS,salivary.gland:TTS,spleen:TTS,thymus:TTS,lymph.node:TICA,lymph.node:TICA,spleen:TICA,spleen:TICA
AC012123.1	Muscle cell	Adult	normal	1	heart:TTS
AC012307.2	Macrophage	Adult	cancer	1	GLI:GSE141982
AC012314.19	Monocyte/Macrophage	Adult	cancer	1	LIHC:GSE140228_smart
AC012314.8	Cancer cell	Adult	cancer	1	MCC:GSE118056
AC012322.1	Lacrimal gland functional unit cell	Adult	normal	1	eye:TTS
AC012354.6	Cancer cell	Adult	cancer	2	BRCA:cell_res,GLI:GSE103224
AC012354.6	Neuroendocrine cell	Fetal	cancer	1	Pediatric-NBM:GSE140819
AC012358.8	T cell	Adult	cancer	1	MBC:GSE140819
AC012358.8	Thyroid follicular cell	Adult	normal	1	thyroid:HCL
AC012358.8	Stromal cell	Adult	cancer	1	CRC:GSE132257
AC012358.8	B cell	Adult	cancer	1	BRCA:GSE75688
AC012360.4	Epithelial cell	Adult	cancer	2	MBC:GSE140819,NSCLC:GSE140819
AC012360.4	Cancer cell	Adult	cancer	3	GLI:GSE103224,GLI:GSE138794,GLI:GSE139448
AC012360.4	T cell	Adult	cancer	1	BCC:GSE123813
AC012360.4	NK cell	Adult	cancer	1	NHL:GSE128531
AC012360.4	Dendritic cell	Adult	cancer	1	OV:GSE115007
AC012360.6	Fibroblast	Adult	cancer	3	OV:cell_res,MBC:GSE140819,OV:GSE140819
AC012360.6	Zona glomerulosa	Fetal	cancer	1	Pediatric-NBM:GSE140819
AC012360.6	Astrocyte	Adult	cancer	1	GLI:GSE141982
AC012363.4	Muscle cell	Fetal	cancer	1	Pediatric-RBM:GSE140819
AC012368.1	Myeloid cell	Adult	cancer	1	OV:cell_res
AC012368.1	Macrophage	Fetal	cancer	1	Pediatric-SARC:GSE140819
AC012368.1	B cell	Adult	normal	10	adipose:TTS,lung:TTS,breast:TTS,small.intestine:TTS,blood:TICA,bone.marrow:TICA,liver:TICA,lymph.node:TICA,lymph.node:TICA,spleen:TICA
AC012368.1	Endothelial cell	Adult	normal	1	muscle:TTS
AC012368.1	Macrophage	Adult	normal	4	eye:TTS,muscle:TTS,prostate:TTS,jejunum:TICA
AC012368.1	Microglia	Adult	normal	1	eye:TTS
AC012368.1	Myeloid cell	Adult	normal	1	pancreas:TTS
AC012368.1	Dendritic cell	Adult	normal	1	skin:TTS
AC012368.1	Neutrophil	Adult	normal	3	adipose:TTS,lung:TTS,small.intestine:TTS
AC012368.1	B cell	Adult	cancer	1	NSCLC:EMTAB6149
AC012368.1	Neutrophil	Adult	cancer	1	NSCLC:GSE127465
AC012370.2	Astrocyte	Fetal	cancer	1	Pediatric-HGG:GSE140819
AC012370.2	Melanocyte	Adult	cancer	1	MEL:GSE140819
AC012370.2	Lacrimal gland functional unit cell	Adult	normal	1	eye:TTS
AC012370.3	Muscle cell	Fetal	cancer	1	Pediatric-RBM:GSE140819
AC012442.6	Cancer cell	Adult	cancer	2	GLI:GSE103224,GLI:GSE139448
AC012442.6	Astrocyte	Adult	cancer	1	GLI:GSE141982
AC012445.1	Lacrimal gland functional unit cell	Adult	normal	1	eye:TTS
AC012462.1	Epithelial cell	Adult	cancer	1	NSCLC:GSE140819
AC012462.1	Lacrimal gland functional unit cell	Adult	normal	1	eye:TTS
AC012462.1	Muscle cell	Adult	normal	1	vasculature:TTS
AC012462.1	Cancer cell	Adult	cancer	1	GLI:GSE103224
AC012485.2	Cancer cell	Adult	cancer	2	BRCA:cell_res,NET:GSE140312
AC012485.2	Basal cell	Adult	normal	1	lung:TTS
AC012485.2	Club cell	Adult	normal	1	prostate:TTS
AC012485.2	Epithelial cell	Adult	normal	3	eye:TTS,salivary.gland:TTS,breast:TTS
AC012485.2	Goblet cell	Adult	normal	2	trachea:TTS,lung:TTS
AC012485.2	Enterocyte	Adult	normal	1	large.intestine:TTS
AC012485.2	Crypt stem cell	Adult	normal	1	large.intestine:TTS
AC012494.1	Oligodendrocyte	Fetal	cancer	1	Pediatric-HGG:GSE140819
AC012494.1	Lacrimal gland functional unit cell	Adult	normal	1	eye:TTS
AC012506.4	Lacrimal gland functional unit cell	Adult	normal	1	eye:TTS
AC012507.4	Platelet	Adult	cancer	1	MCC:GSE118056
AC012513.4	Cancer cell	Adult	cancer	1	BRCA:GSE75688
AC012513.6	Neuroendocrine cell	Fetal	cancer	1	Pediatric-NBM:GSE140819
AC012531.25	Fibroblast	Adult	cancer	2	BRCA:cell_res,OV:cell_res
AC012531.25	Cancer cell	Adult	cancer	1	NSCLC:GSE150430
AC012593.1	Astrocyte	Adult	cancer	2	MBC:GSE140819,GLI:GSE141982
AC012593.1	Hepatocyte	Adult	cancer	1	MBC:GSE140819
AC012593.1	Melanocyte	Adult	cancer	1	MEL:GSE140819
AC012593.1	Oligodendrocyte	Fetal	cancer	1	Pediatric-HGG:GSE140819
AC012593.1	Oligodendrocyte	Adult	cancer	2	GBM:GSE140819,GLI:GSE138794
AC012593.1	Acinar cell	Adult	normal	1	pancreas:TTS
AC012593.1	Lacrimal gland functional unit cell	Adult	normal	1	eye:TTS
AC012593.1	Enterocyte	Adult	normal	1	large.intestine:TTS
AC012613.2	Epithelial cell	Adult	cancer	1	MBC:GSE140819
AC012613.2	Endothelial cell	Adult	normal	2	thymus:TTS,adipose:TTS
AC012613.2	Eye photoreceptor cell	Adult	normal	1	eye:TTS
AC012613.2	Hepatocyte	Adult	normal	1	liver:TTS
AC012668.2	Fibroblast	Adult	cancer	1	MBC:GSE140819
AC012668.2	Lacrimal gland functional unit cell	Adult	normal	1	eye:TTS
AC012668.3	Acinar cell	Adult	normal	1	pancreas:TTS
AC012668.3	Lacrimal gland functional unit cell	Adult	normal	1	eye:TTS
AC012668.3	Monocyte	Adult	normal	2	blood:TTS,blood:TICA
AC012668.3	Macrophage	Adult	normal	1	lung:TICA
AC012668.3	Monocyte/Macrophage	Adult	cancer	1	NSCLC:EMTAB6149
AC013262.1	Cancer cell	Adult	cancer	1	GLI:GSE103224
AC013268.4	Lacrimal gland functional unit cell	Adult	normal	1	eye:TTS
AC013271.3	Epithelial cell	Fetal	normal	1	intestine:HCL_fetal
AC013271.3	Hepatocyte	Fetal	normal	1	adrenal.gland:HCL_fetal
AC013271.3	Stromal cell	Adult	normal	1	gall.bladder:HCL
AC013271.3	Intercalated cell	Adult	normal	1	kidney:HCL
AC013271.3	Epithelial cell	Adult	normal	1	fallopian.tube:HCL
AC013401.1	Lacrimal gland functional unit cell	Adult	normal	1	eye:TTS
AC013401.1	Cancer cell	Adult	cancer	1	NSCLC:EMTAB6149
AC013401.2	Cancer cell	Adult	cancer	1	LUAD_and_LUSC:cell_res
AC013410.2	Basal cell	Adult	normal	2	tongue:TTS,trachea:TTS
AC013410.2	Epithelial cell	Adult	normal	2	bladder:TTS,tongue:TTS
AC013410.2	Cancer cell	Adult	cancer	1	BRCA:GSE75688
AC013448.1	Muscle cell	Fetal	cancer	1	Pediatric-RBM:GSE140819
AC013448.1	Basal cell	Adult	normal	1	tongue:TTS
AC013448.1	Endothelial cell	Adult	normal	4	thymus:TTS,adipose:TTS,spleen:TTS,muscle:TTS
AC013448.1	Epithelial cell	Adult	normal	2	tongue:TTS,breast:TTS
AC013448.1	Cancer cell	Adult	cancer	1	GLI:GSE103224
AC013460.1	Acinar cell	Adult	normal	1	pancreas:TTS
AC013460.1	T cell	Adult	normal	12	large.intestine:TTS,small.intestine:TTS,skin:TTS,bone.marrow:TTS,large.intestine:TTS,small.intestine:TTS,bone.marrow:TICA,jejunum:TICA,liver:TICA,lymph.node:TICA,lymph.node:TICA,spleen:TICA
AC013460.1	Fibroblast	Adult	normal	1	uterus:TTS
AC013460.1	Immune cell	Adult	normal	1	tongue:TTS
AC013460.1	Lacrimal gland functional unit cell	Adult	normal	1	eye:TTS
AC013463.2	Fibroblast	Adult	cancer	3	BRCA:cell_res,OV:cell_res,MBC:GSE140819,LICA:GSE125449
AC013463.2	Hepatocyte	Adult	cancer	1	MBC:GSE140819
AC013463.2	Neuroendocrine cell	Fetal	cancer	1	Pediatric-NBM:GSE140819
AC013463.2	Ependymal cell	Fetal	normal	1	brain:HCL_fetal
AC013463.2	Loop of Henle	Fetal	normal	1	kidney:HCL_fetal
AC013463.2	Epithelial cell	Fetal	normal	1	eye:HCL_fetal
AC013463.2	Chromaffin cell	Adult	normal	1	stomach:HCL
AC013463.2	Goblet cell	Adult	normal	1	duodenum:HCL
AC013463.2	IC-tran-PC	Adult	normal	1	kidney:HCL
AC013463.2	Muscle cell	Adult	normal	1	uterus:HCL
AC013463.2	T cell	Adult	cancer	2	ALL:GSE132509,ALL:GSE132509
AC013463.2	Cancer cell	Adult	cancer	3	BCC:GSE123813,NSCLC:GSE117570
AC013463.2	Endothelial cell	Adult	cancer	1	GLI:GSE141982
AC013463.2	B cell	Adult	cancer	1	LIHC:GSE140228_smart
AC013463.2	Mast cell	Adult	cancer	1	LIHC:GSE140228_smart
AC013472.4	Neuroendocrine cell	Fetal	cancer	1	Pediatric-NBM:GSE140819
AC013472.4	Intercalated cell	Adult	normal	1	kidney:HCL
AC013480.2	Neuroendocrine cell	Fetal	cancer	1	Pediatric-NBM:GSE140819
AC013727.1	Lacrimal gland functional unit cell	Adult	normal	1	eye:TTS
AC013727.2	Lacrimal gland functional unit cell	Adult	normal	1	eye:TTS
AC015849.16	Cancer cell	Adult	cancer	1	NSCLC:GSE150430
AC015849.16	T cell	Adult	cancer	2	CLL:GSE125881,CRC:GSE136394
AC015849.19	Epithelial cell	Adult	cancer	1	MBC:GSE140819
AC015849.19	Muscle cell	Fetal	cancer	1	Pediatric-RBM:GSE140819
AC015849.2	T cell	Adult	cancer	12	BRCA:cell_res,COAD:cell_res,LUAD_and_LUSC:cell_res,OV:cell_res,MBC:GSE140819,MBC:GSE140819,CRC:GSE132465,CRC:GSE144735,NSCLC:GSE150430,BCC:GSE123813,LIHC:GSE140228_10x,LIHC:GSE140228_smart
AC015849.2	T cell	Fetal	cancer	1	Pediatric-NBM:GSE140819
AC015849.2	T cell	Adult	normal	1	jejunum:TICA
AC015849.2	Macrophage	Adult	cancer	1	GLI:GSE141982
AC015923.1	Epithelial cell	Adult	cancer	1	MBC:GSE140819
AC015923.1	Neuroendocrine cell	Fetal	cancer	1	Pediatric-NBM:GSE140819
AC015933.2	Neuroendocrine cell	Fetal	cancer	1	Pediatric-NBM:GSE140819
AC015933.2	Muscle cell	Fetal	cancer	1	Pediatric-RBM:GSE140819
AC015933.2	Cancer cell	Adult	cancer	2	GLI:GSE103224,LICA:GSE125449
AC015933.2	Astrocyte	Adult	cancer	1	GLI:GSE141982
AC015969.3	Monocyte/Macrophage	Adult	cancer	1	KIRC:GSE111360
AC015971.2	Epithelial cell	Adult	cancer	1	OV:GSE140819
AC015971.2	Muscle cell	Fetal	cancer	1	Pediatric-RBM:GSE140819
AC015971.2	Cancer cell	Adult	cancer	1	GLI:GSE103224
AC015971.2	B cell	Adult	cancer	1	BRCA:GSE75688
AC015987.1	Cancer cell	Adult	cancer	1	BRCA:cell_res
AC015987.1	Astrocyte	Adult	cancer	1	GBM:GSE140819
AC015987.1	B cell	Adult	cancer	1	CLL:GSE140819
AC015987.1	Epithelial cell	Adult	cancer	1	MBC:GSE140819
AC015987.1	Theca cell	Fetal	normal	1	gonad:HCL_fetal
AC015987.1	Neuron	Adult	normal	1	brain:HCL
AC015987.1	B cell	Adult	normal	5	trachea:TTS,thymus:TTS,lymph.node:TTS,salivary.gland:TTS,lymph.node:TICA
AC015987.1	Epithelial cell	Adult	normal	1	eye:TTS
AC015987.1	T cell	Adult	normal	1	spleen:TTS
AC016292.1	B cell	Adult	cancer	1	CLL:GSE140819
AC016292.1	Monocyte/Macrophage	Adult	cancer	1	LIHC:GSE140228_smart
AC016292.3	Thyroid follicular cell	Adult	normal	1	thyroid:HCL
AC016292.3	Cancer cell	Adult	cancer	1	BRCA:GSE75688
AC016629.3	Erythroid cell	Adult	normal	1	bone.marrow:HCL
AC016629.3	Eye photoreceptor cell	Adult	normal	1	eye:TTS
AC016629.3	Epithelial cell	Adult	normal	1	kidney:TTS
AC016629.3	Pericyte	Adult	normal	1	vasculature:TTS
AC016629.3	Erythrocyte	Adult	cancer	1	ALL:GSE132509
AC016629.3	Astrocyte	Adult	cancer	1	GLI:GSE138794
AC016644.1	Neuroendocrine cell	Fetal	cancer	1	Pediatric-NBM:GSE140819
AC016683.5	T cell	Adult	cancer	1	BRCA:cell_res
AC016683.5	NK cell	Adult	cancer	1	KIRC:GSE111360
AC016700.2	Epithelial cell	Adult	cancer	1	MBC:GSE140819
AC016700.2	Adventitial cell	Adult	normal	1	lung:TTS
AC016700.2	B cell	Adult	normal	1	pancreas:TTS
AC016700.2	T cell	Adult	normal	6	lymph.node:TTS,blood:TTS,salivary.gland:TTS,muscle:TTS,lymph.node:TTS,salivary.gland:TTS
AC016700.2	Immune cell	Adult	normal	1	tongue:TTS
AC016700.2	Leucocyte	Adult	normal	1	adipose:TTS
AC016700.2	Mast cell	Adult	normal	1	bladder:TTS
AC016700.2	NK T cell	Adult	normal	1	muscle:TTS
AC016700.2	Monocyte	Adult	normal	1	prostate:TTS
AC016710.1	Melanocyte	Adult	cancer	1	MEL:GSE140819
AC016710.1	Cancer cell	Adult	cancer	1	LICA:GSE125449
AC016712.1	Adventitial cell	Adult	normal	1	lung:TTS
AC016712.1	T cell	Adult	normal	2	salivary.gland:TTS,uterus:TTS
AC016712.1	Epithelial cell	Adult	normal	1	prostate:TTS
AC016712.1	Hepatocyte	Adult	normal	1	liver:TTS
AC016712.1	Leucocyte	Adult	normal	1	adipose:TTS
AC016712.1	B cell	Adult	normal	1	spleen:TTS
AC016716.2	Melanocyte	Adult	cancer	1	MEL:GSE140819
AC016716.2	Neural Progenitor-Like	Fetal	cancer	1	Pediatric-HGG:GSE140819
AC016716.2	Neuroendocrine cell	Fetal	cancer	1	Pediatric-NBM:GSE140819
AC016716.2	Astrocyte	Adult	cancer	1	GLI:GSE141982
AC016722.3	Muscle cell	Fetal	cancer	1	Pediatric-RBM:GSE140819
AC016722.4	Cancer cell	Adult	cancer	1	GLI:GSE103224
AC016722.4	Astrocyte	Adult	cancer	1	GLI:GSE141982
AC016730.1	Neuroendocrine cell	Fetal	cancer	1	Pediatric-NBM:GSE140819
AC016730.1	Muscle cell	Fetal	cancer	1	Pediatric-RBM:GSE140819
AC016730.1	Acinar cell	Adult	normal	1	pancreas:TTS
AC016730.1	Luminal cell	Adult	normal	1	prostate:TTS
AC016730.1	Cancer cell	Adult	cancer	1	PAAD:CRA001160
AC016735.1	Ductal cell	Adult	normal	1	pancreas:TTS
AC016735.1	Hematopoietic cell	Adult	normal	2	bone.marrow:TTS,bone.marrow:TICA
AC016735.1	Lymphocyte	Adult	normal	1	lymph.node:TTS
AC016735.1	Ductal cell	Adult	cancer	1	PAAD:CRA001160
AC016745.3	B cell	Adult	cancer	4	BRCA:cell_res,COAD:cell_res,CRC:GSE132465,CRC:GSE144735
AC016745.3	Cancer cell	Adult	cancer	1	BCC:GSE123813
AC016747.3	Chromaffin cell	Adult	normal	1	stomach:HCL
AC016747.3	Ciliated cell	Adult	normal	1	fallopian.tube:HCL
AC016747.3	Endothelial cell	Adult	normal	1	ileum:HCL
AC016747.3	Thyroid follicular cell	Adult	normal	1	thyroid:HCL
AC016747.3	Ductal cell	Adult	normal	1	pancreas:TTS
AC016747.3	Epithelial cell	Adult	normal	1	breast:TTS
AC016747.3	T cell	Adult	normal	1	jejunum:TICA
AC016768.1	Cancer cell	Adult	cancer	2	OV:cell_res,LICA:GSE125449
AC016768.1	Epithelial cell	Adult	cancer	2	LUAD_and_LUSC:cell_res,MBC:GSE140819
AC016768.1	Hepatocyte	Adult	cancer	1	MBC:GSE140819
AC016768.1	Muscle cell	Fetal	cancer	1	Pediatric-RBM:GSE140819
AC016768.1	Ciliated cell	Adult	normal	1	fallopian.tube:HCL
AC016768.1	Tubule cell	Adult	normal	1	kidney:HCL
AC016831.5	Fibroblast	Adult	normal	1	pancreas:TTS
AC016831.5	Immune cell	Adult	normal	1	tongue:TTS
AC016831.5	T cell	Adult	normal	1	vasculature:TTS
AC016831.5	Monocyte	Adult	normal	1	muscle:TICA
AC016831.6	Acinar cell	Adult	normal	1	pancreas:TTS
AC016831.6	Endothelial cell	Adult	normal	1	spleen:TTS
AC016831.6	Fibroblast	Adult	normal	2	uterus:TTS,vasculature:TTS
AC016831.6	Lacrimal gland functional unit cell	Adult	normal	1	eye:TTS
AC016831.6	Neutrophil	Adult	normal	4	bone.marrow:TTS,blood:TTS,adipose:TTS,spleen:TTS
AC016831.6	Muscle cell	Adult	normal	1	muscle:TTS
AC016831.6	Monocyte	Adult	normal	3	blood:TICA,bone.marrow:TICA,spleen:TICA
AC016831.6	B cell	Adult	normal	1	jejunum:TICA
AC016894.1	B cell	Adult	normal	1	bladder:TTS
AC016903.2	Lacrimal gland functional unit cell	Adult	normal	1	eye:TTS
AC016907.2	Ciliated cell	Adult	normal	2	lung:TTS,trachea:TTS
AC016907.2	Lacrimal gland functional unit cell	Adult	normal	1	eye:TTS
AC016907.2	Epithelial cell	Adult	normal	1	breast:TTS
AC016907.2	Mesenchymal cell	Adult	normal	1	muscle:TTS
AC016907.2	Neutrophil	Adult	normal	1	blood:TTS
AC016907.2	Muscle cell	Adult	normal	1	muscle:TTS
AC016907.2	T cell	Adult	normal	1	jejunum:TICA
AC016907.2	B cell	Adult	normal	2	jejunum:TICA,spleen:TICA
AC016907.2	Lymphocyte	Adult	normal	1	spleen:TICA
AC016907.3	Epithelial cell	Adult	cancer	1	MBC:GSE140819
AC016907.3	Muscle cell	Fetal	cancer	1	Pediatric-RBM:GSE140819
AC016907.3	B cell	Adult	cancer	1	CRC:GSE132257
AC016907.3	Astrocyte	Adult	cancer	1	GLI:GSE141982
AC016910.1	Fibroblast	Adult	cancer	1	OV:cell_res
AC016910.1	Neuron	Adult	normal	1	brain:HCL
AC016910.1	Fibroblast	Adult	normal	3	bladder:TTS,salivary.gland:TTS,thymus:TTS
AC016910.1	Mesenchymal cell	Adult	normal	1	adipose:TTS
AC016910.1	Pericyte	Adult	normal	1	vasculature:TTS
AC016910.1	Stromal cell	Adult	cancer	1	CRC:GSE132465
AC016910.1	Cancer cell	Adult	cancer	2	GLI:GSE138794,PAAD:CRA001160
AC016994.2	Fibroblast	Adult	cancer	1	BRCA:cell_res
AC016994.2	Epithelial cell	Adult	cancer	1	MBC:GSE140819
AC016994.2	Neuroendocrine cell	Fetal	cancer	1	Pediatric-NBM:GSE140819
AC016994.2	Cancer cell	Adult	cancer	1	MCC:GSE118056
AC017006.2	Neuroendocrine cell	Fetal	cancer	1	Pediatric-NBM:GSE140819
AC017006.2	Endothelial cell	Adult	normal	2	lung:TTS,muscle:TTS
AC017006.2	Lacrimal gland functional unit cell	Adult	normal	1	eye:TTS
AC017006.2	Macrophage	Adult	normal	1	bladder:TTS
AC017048.1	Astrocyte	Fetal	cancer	1	Pediatric-HGG:GSE140819
AC017048.2	Urothelial cell	Adult	normal	1	bladder:HCL
AC017048.2	Epithelial cell	Adult	normal	1	bladder:TTS
AC017048.2	Lacrimal gland functional unit cell	Adult	normal	1	eye:TTS
AC017053.1	Lacrimal gland functional unit cell	Adult	normal	1	eye:TTS
AC017074.1	Goblet cell	Adult	normal	1	small.intestine:TTS
AC017074.2	Epithelial cell	Adult	cancer	4	COAD:cell_res,CRC:GSE132257,CRC:GSE132465,CRC:GSE144735
AC017101.10	Fibroblast	Fetal	cancer	1	Pediatric-RBM:GSE140819
AC017101.10	Macrophage	Adult	cancer	1	GLI:GSE141982
AC017101.10	Cancer cell	Adult	cancer	1	BRCA:GSE75688
AC017104.2	Epithelial cell	Adult	cancer	1	MBC:GSE140819
AC017104.2	Neuroendocrine cell	Fetal	cancer	1	Pediatric-NBM:GSE140819
AC017104.2	Macrophage	Adult	normal	1	adipose:TTS
AC017104.6	B cell	Fetal	normal	1	pancreas:HCL_fetal
AC017104.6	NK cell	Fetal	normal	1	pancreas:HCL_fetal
AC017104.6	B cell	Adult	normal	1	rectum:HCL
AC017104.6	Dendritic cell	Adult	normal	1	ascending.colon:HCL
AC017104.6	Lymphocyte	Adult	normal	6	blood:TICA,bone.marrow:TICA,liver:TICA,lymph.node:TICA,lung:TICA,spleen:TICA
AC017104.6	T cell	Adult	normal	1	jejunum:TICA
AC017104.6	B cell	Adult	cancer	2	BRCA:GSE75688,SKCM:GSE123139
AC017104.6	NK cell	Adult	cancer	2	LIHC:GSE140228_10x,LIHC:GSE140228_smart
AC017104.6	Mast cell	Adult	cancer	1	LIHC:GSE140228_smart
AC017116.11	Cancer cell	Adult	cancer	1	BRCA:GSE75688
AC018442.1	Basal cell	Adult	normal	1	tongue:TTS
AC018442.1	Lacrimal gland functional unit cell	Adult	normal	1	eye:TTS
AC018462.2	Lacrimal gland functional unit cell	Adult	normal	1	eye:TTS
AC018462.2	Cancer cell	Adult	cancer	1	ALL:GSE132509
AC018634.9	Cancer cell	Adult	cancer	1	GLI:GSE103224
AC018643.4	Neuroendocrine cell	Fetal	cancer	1	Pediatric-NBM:GSE140819
AC018647.3	Fibroblast	Adult	cancer	5	BRCA:cell_res,COAD:cell_res,LUAD_and_LUSC:cell_res,OV:cell_res,NSCLC:GSE140819,LICA:GSE125449
AC018647.3	Muscle cell	Fetal	normal	1	gonad:HCL_fetal
AC018647.3	Oligodendrocyte	Adult	normal	2	brain:HCL,cerebellum:HCL
AC018647.3	Muscle cell	Adult	normal	1	heart:HCL
AC018647.3	T cell	Adult	normal	2	bone.marrow:TICA,liver:TICA
AC018647.3	Stromal cell	Adult	cancer	3	CRC:GSE132257,CRC:GSE132465,CRC:GSE144735
AC018647.3	Cancer cell	Adult	cancer	3	GLI:GSE103224,GLI:GSE139448
AC018647.3	Oligodendrocyte	Adult	cancer	1	GLI:GSE138794
AC018647.3	Muscle cell	Adult	cancer	1	BCC:GSE123813
AC018685.1	Neuron	Adult	normal	1	brain:HCL
AC018717.1	Muscle cell	Fetal	cancer	1	Pediatric-RBM:GSE140819
AC018730.4	Cancer cell	Adult	cancer	1	OV:cell_res
AC018755.16	Oligodendrocyte	Adult	normal	1	cerebellum:HCL
AC018755.17	B cell	Adult	cancer	4	COAD:cell_res,CRC:GSE132257,CRC:GSE132465,CRC:GSE144735
AC018766.6	Cancer cell	Adult	cancer	1	GLI:GSE103224
AC018804.6	Cancer cell	Adult	cancer	1	GLI:GSE103224
AC018816.3	Epithelial cell	Adult	cancer	1	MBC:GSE140819
AC018816.3	T cell	Adult	cancer	3	CLL:GSE111014,MCC:GSE117988,NHL:GSE128531
AC018816.3	Cancer cell	Adult	cancer	2	BLCA:GSE145137,NSCLC:GSE143423
AC018832.1	Neural crest	Fetal	cancer	1	Pediatric-NBM:GSE140819
AC018832.1	Lacrimal gland functional unit cell	Adult	normal	1	eye:TTS
AC018865.5	Cancer cell	Adult	cancer	1	GLI:GSE103224
AC018866.1	Muscle cell	Fetal	cancer	1	Pediatric-RBM:GSE140819
AC018866.1	Stromal cell	Adult	normal	2	gall.bladder:HCL,skin:TTS
AC018866.1	Cancer cell	Adult	cancer	1	BCC:GSE123813
AC018878.3	Epithelial cell	Adult	cancer	1	MBC:GSE140819
AC018878.3	Neuroendocrine cell	Fetal	cancer	1	Pediatric-NBM:GSE140819
AC018880.1	Lacrimal gland functional unit cell	Adult	normal	1	eye:TTS
AC018890.6	ND	Fetal	cancer	1	Pediatric-RBM:GSE140819
AC018890.6	Macrophage	Adult	cancer	1	NSCLC:GSE150430
AC018890.6	Cancer cell	Adult	cancer	1	GLI:GSE103224
AC018890.6	Monocyte/Macrophage	Adult	cancer	1	KIRC:GSE111360
AC018892.3	Basal cell	Adult	normal	1	lung:TTS
AC018892.3	Epithelial cell	Adult	normal	1	bladder:TTS
AC018892.3	Muscle cell	Adult	normal	2	heart:TTS,adipose:TTS
AC018892.3	T cell	Adult	normal	1	blood:TTS
AC018892.3	Ductal cell	Adult	normal	1	pancreas:TTS
AC018892.3	Immune cell	Adult	normal	1	tongue:TTS
AC018892.3	Pericyte	Adult	normal	1	muscle:TTS
AC019048.1	Zona glomerulosa	Fetal	cancer	1	Pediatric-NBM:GSE140819
AC019048.1	Astrocyte	Adult	cancer	1	GLI:GSE141982
AC019055.1	Intercalated cell	Adult	normal	1	kidney:HCL
AC019064.1	Epithelial cell	Adult	normal	1	eye:TTS
AC019118.3	Epithelial cell	Adult	cancer	1	MBC:GSE140819
AC019118.3	Neuroendocrine cell	Fetal	cancer	1	Pediatric-NBM:GSE140819
AC019118.3	Muscle cell	Fetal	cancer	1	Pediatric-RBM:GSE140819
AC019118.3	Cancer cell	Adult	cancer	2	NSCLC:GSE150430,ALL:GSE132509
AC019129.1	Adventitial cell	Adult	normal	1	lung:TTS
AC019129.1	Monocyte	Adult	normal	3	lung:TTS,blood:TTS,prostate:TTS
AC019129.1	Immune cell	Adult	normal	1	tongue:TTS
AC019129.1	Crypt stem cell	Adult	normal	1	small.intestine:TTS
AC019129.1	Lacrimal gland functional unit cell	Adult	normal	1	eye:TTS
AC019129.1	Macrophage	Adult	normal	2	bladder:TTS,muscle:TTS
AC019181.3	B cell	Adult	cancer	1	LIHC:GSE140228_10x
AC019185.3	Lacrimal gland functional unit cell	Adult	normal	1	eye:TTS
AC019185.4	Cancer cell	Adult	cancer	1	GLI:GSE103224
AC019186.1	Chondrocyte	Fetal	cancer	1	Pediatric-SARC:GSE140819
AC019186.1	Fibroblast	Adult	cancer	1	OV:GSE140819
AC019186.1	Monocyte	Adult	normal	1	spleen:TTS
AC019186.1	Fibroblast	Adult	normal	1	bladder:TTS
AC019186.1	Hepatocyte	Adult	normal	1	liver:TTS
AC019186.1	Macrophage	Adult	normal	1	lung:TICA
AC019186.1	Cancer cell	Adult	cancer	1	NSCLC:EMTAB6149
AC019330.1	Cancer cell	Fetal	cancer	1	EPN:epn
AC019330.1	Chondrocyte	Fetal	cancer	1	Pediatric-SARC:GSE140819
AC019330.1	Crypt stem cell	Adult	normal	1	large.intestine:TTS
AC019330.1	Lacrimal gland functional unit cell	Adult	normal	1	eye:TTS
AC019349.5	Epithelial cell	Adult	cancer	1	NSCLC:GSE150430
AC020595.1	T cell	Adult	cancer	1	LIHC:GSE140228_smart
AC020743.2	B cell	Adult	cancer	3	COAD:cell_res,CRC:GSE132257,CLL:GSE111014
AC020743.2	Muscle cell	Fetal	cancer	1	Pediatric-RBM:GSE140819
AC020743.2	Lacrimal gland functional unit cell	Adult	normal	1	eye:TTS
AC020743.3	Lacrimal gland functional unit cell	Adult	normal	1	eye:TTS
AC020915.2	Basal cell	Adult	normal	1	tongue:TTS
AC020915.2	Eye photoreceptor cell	Adult	normal	1	eye:TTS
AC020915.2	Lacrimal gland functional unit cell	Adult	normal	1	eye:TTS
[truncated: 52,583 more rows]
